# Supplementary material for: Analysis of gene expression in cotton fiber initials
Source: BMC Plant Biol. 2007 May 16;7:22. doi: 10.1186/1471-2229-7-22 (PMC1906782; doi:10.1186/1471-2229-7-22)
Supplement: Additional File 1 — Gene expression in fiber initials. These data show expression and tentative identification of the sequences represented on the microarray. [file 1471-2229-7-22-S1.xls]

## Sheet: additional file
Additional file 1. Gene expression in fiber initials.
Gene description	ovules	ovules Probt	fiber	fiber Probt	GenBankInfo	Expect
GhACY (Li)	-2.70899	0.131353	1.08811	0.880368	GhACY	NA
MYB2 (Loquerico)	-2.41223	0.0178736	1.45649	0.173062	GhAF034130	NA
MYB3 (Loquerico)	1.74592	0.00774064	1.22251	0.148661	GhAF034131	NA
MYB4 (Loquerico)	-1.13816	0.5816	-1.24005	0.375855	GhAF034132	NA
MYB5 (Loquerico)	1.81882	0.0203057	-1.02886	0.867847	GhAF034133	NA
MYB6 (Loquerico)	1.40888	0.0264783	-1.22609	0.110827	GhAF034134	NA
MYB109 (Suo)	-2.6419	0.015109	-1.01083	0.966087	GhAJ549758	NA
tubulin (Li)	-1.65497	0.0614248	6.45363	0.0006732	GhBM356393	NA
cellullose Synthase (Li)	-1.72603	0.0782171	1.47779	0.167472	GhBM356396	NA
sterol-C-methyltransferase (Li)	-1.43893	0.118877	1.08706	0.673334	GhBM356397	NA
flavone 3-beta-hydroxylase (Li)	-1.45399	0.466927	-1.23926	0.669245	GhBM356399	NA
serine protease-like protein (Li)	-1.17572	0.484887	-2.08833	0.0249592	GhBM356400	NA
heat shock protein 70 (Li)	-1.34089	0.0392645	1.29702	0.0555043	GhBM356402	NA
Gh Fiddle head gne (Li)	-3.21249	0.044661	-1.52055	0.358315	GhFDH	NA
Gh RD22-like (Li)	-1.91961	0.0860683	2.02301	0.0705407	GhRDL	NA
Gh Serine Protease-like(Li)	-1.32876	0.565079	2.03333	0.192931	GhSCP	NA
Contig15340	-5.86105	0.00133554	2.04679	0.0318846	calmodulin [Nicotiana attenuata]	1e-79
Contig2607	-5.83978	0.0299519	11.4443	0.0103606	endo-xyloglucan transferase [Gossypium hirsutum]	e-161
Contig14272	-5.17357	0.00753749	2.48347	0.0507226	soluble acid invertase Ib2FRUCT3 [Ipomoea batatas]	9e-54
Contig3319	-4.88631	0.00328467	-1.06212	0.823187	P0009G03.11 [Oryza sativa (japonica cultivar-group)]	2e-80
Contig6782	-4.46213	0.00145224	1.01719	0.933398	ADP-ribosylation factor [Gossypium hirsutum]	4e-92
Contig4206	-4.43603	0.021215	-1.90204	0.187504	60S ribosomal protein L10 [Euphorbia esula]	e-116
TMIRS_151_F10.F	-4.40933	0.003484	1.3774	0.253218	unknown protein [Arabidopsis thaliana]	2e-28
Contig4289	-4.39396	0.00149622	-2.15042	0.0160385	cytoplasmic ribosomal protein S13 [Panax ginseng]	2e-69
HYP7_01-01-22R_F05_InvR_21Apr04_037.ab1	-4.33491	0.0015887	-1.38546	0.165341	putative receptor kinase [Oryza sativa] gb|AAK18840.1| putative receptor kinase [Oryza sativa]	1e-36
Contig3452	-4.0797	0.014505	-4.01933	0.0150332	protease inhibitor-like	5e-20
Contig10687	-4.06349	0.00123881	1.5657	0.0598465	P0638D12.14 [Oryza sativa (japonica cultivar-group)]	5e-51
TMIRS_164_A05.F	-3.99308	0.00367855	1.59005	0.111007	transporter-related [Arabidopsis thaliana] gb|AAF80627.1| F2D10.36 [Arabidopsis thaliana]	9e-56
Contig254	-3.96238	0.0391312	1.36647	0.530955	putative protein [Arabidopsis thaliana] gb|AAM13049.1| putative protein [Arabidopsis thaliana]	8e-70
TMIRS_046_A11.F	-3.94451	0.00661415	-1.28061	0.403503	putative protein [Arabidopsis thaliana] dbj|BAD43972.1| unknown protein [Arabidopsis thaliana]	5e-22
Contig304	-3.93354	0.00534574	2.49623	0.0213844	putative RNA-binding protein [Arabidopsis thaliana]	5e-11
Contig14823	-3.89323	0.0167278	1.19011	0.639083	u universal stress protein (USP) family protein [Arabidopsis thaliana]	9e-47
Contig18039	-3.8888	0.00750566	1.66369	0.134363	predicted GPI-anchored protein [Arabidopsis thaliana]	1e-20
Contig3648	-3.85819	0.00539537	1.36998	0.270418	MYB transcription factor [Arabidopsis thaliana]	0.004
Contig1771	-3.80553	0.000742241	-1.11338	0.496147	actin [Solanum tuberosum] sp|P30171|ACT11_SOLTU Actin 97	2e-57
Contig13568	-3.80249	0.0137365	3.60789	0.015717	hexose transporter 6 [Vitis vinifera]	1e-82
Contig85	-3.77809	0.0219712	1.04677	0.906435	GTP-binding protein [Pisum sativum]	9e-89
Contig3834	-3.73924	0.00515085	-1.18621	0.51201	multicatalytic endopeptidase [Arabidopsis thaliana]	e-118
Contig17706	-3.71023	0.000960259	1.12886	0.466226	alr4062 [Nostoc sp. PCC 7120]	7.2
Contig16488	-3.65694	0.0150459	1.4298	0.323071	unknown protein [Oryza sativa (japonica cultivar-group)]	3.6
Contig449	-3.65349	0.0312018	5.91564	0.0111013	unknown protein [Arabidopsis thaliana]	2.1
TMIRS_124_F12.F	-3.64102	0.0112319	1.25972	0.470912	dihydrolipoamide acetyltransferase [Arabidopsis thaliana]	4e-41
Contig15122	-3.60742	0.00713308	2.76087	0.0159607	cytochrome P450 [Capsicum annuum]	5e-31
Contig210	-3.59066	0.00970508	2.19819	0.045867	putative beta-ketoacyl-CoA synthase [Arabidopsis thaliana]	e-120
Contig17561	-3.58674	0.0040779	-1.43051	0.172353	copia-like retroelement pol polyprotein [Arabidopsis thaliana]	1e-56
Contig1490	-3.55938	0.0274663	2.64674	0.0599931	plastocyanin-like domain-containing protein [Arabidopsis thaliana]	8e-21
Contig339	-3.5564	0.0190497	7.87944	0.00346652	T10737 extensin-like cell wall protein - sea-island cotton	7e-05
Contig311	-3.54649	0.0101608	1.10813	0.728983	NAD-dependent isocitrate dehydrogenase alpha subunit [Brassica napus]	1e-66
Contig18041	-3.53013	0.0085458	-1.08302	0.775911	MGC64430 protein [Xenopus laevis]	1e-05
Contig2338	-3.52783	0.00600264	1.62994	0.108219	GTP binding protein [Prunus armeniaca]	3e-55
Contig279	-3.51318	0.0148998	1.32998	0.405188	putative uclacyanin 3 [Oryza sativa (japonica cultivar-group)]	7e-29
Contig13206	-3.49893	0.0204913	2.18834	0.0806511	RPM1-interacting protein 4 (RIN4) [Arabidopsis thaliana]	8e-19
TMIRS_082_E07.F	-3.49797	0.0197068	1.38559	0.382432	putative serine/threonine kinase PBS1 protein [Oryza sativa (japonica cultivar-group)]	5e-65
Contig7405	-3.49559	0.000326723	-3.00441	0.000539473	ribosomal protein L39	1.1
Contig2638	-3.46439	0.0100362	6.78126	0.00209472	conserved hypothetical protein [Plasmodium chabaudi]	4.2
Contig2814	-3.44711	0.0128346	1.99378	0.075399	putative villin [Arabidopsis thaliana]	7e-12
Contig14083	-3.40034	0.00119898	-1.70195	0.0234249	putative receptor protein kinase [Arabidopsis thaliana]	4e-22
Contig1941	-3.3915	0.0192473	1.64576	0.196858	zinc finger (C3HC4-type RING finger) family protein [Arabidopsis thaliana]	3e-44
Contig334	-3.3471	0.0292819	-1.5813	0.275952	Proline-rich protein APG isolog [Arabidopsis thaliana]	1e-33
Contig13954	-3.34084	0.00656758	-3.77813	0.0046294	DNA-binding protein, putative [Arabidopsis thaliana] gb|AAD39676.1| F9L1.43 [Arabidopsis thaliana]	6e-06
Contig7833	-3.33819	0.0371647	-5.72216	0.0112673	sulfotransferase-like protein [Arabidopsis thaliana]	4e-81
Contig17540	-3.30822	0.00640665	-1.76789	0.06761	YggT family membrane protein [Wolbachia endosymbiont strain TRS of Brugia malayi]	0.90
TMIRS_064_G08.F	-3.28642	0.00774891	-2.519	0.0183756	putative mitochondrial processing peptidase [Oryza sativa (japonica cultivar-group)]	1e-07
Contig18597	-3.26341	0.00543311	-1.05333	0.821905	Unknown protein [Oryza sativa (japonica cultivar-group)]	2e-17
Contig15232	-3.25164	0.018906	-3.75802	0.0128476	unknown protein [Arabidopsis thaliana] gb|AAO42891.1| At2g47895 [Arabidopsis thaliana]	0.10
Contig13545	-3.2516	0.0231465	-3.29816	0.0222739	short-chain dehydrogenase/reductase (SDR)	5e-79
TMIRS_093_B04.F	-3.24719	0.00466471	-1.75734	0.0523723	Contains similarity to 60S ribosomal protein L27a from Panax ginseng	8e-04
Contig15688	-3.24315	0.0165027	-1.54539	0.215579	putative elongation factor beta-1 [Arabidopsis thaliana]	3e-25
Contig97	-3.23479	0.0122376	-1.86892	0.0817875	pyruvate kinase [Arabidopsis thaliana] dbj|BAB11262.1| pyruvate kinase [Arabidopsis thaliana]	1e-58
TMIRS_077_B07.F	-3.2155	0.00665067	-1.29107	0.32131	vacuolar protein sorting-associated protein 35 family protein / VPS35 family protein [Arabidopsis thaliana]	6e-60
Contig8834	-3.20334	0.0280607	4.72462	0.0108725	fatty acid delta-6 desaturase [Primula vialii]	e-102
Contig80	-3.19375	0.00818706	1.48015	0.175007	hypothetical protein SPAC1B9.01c [Schizosaccharomyces pombe 972h-]	1e-28
Contig15895	-3.18667	0.0157667	-1.16103	0.631256	putative fatty acyl coA reductase [Oryza sativa (japonica cultivar-group)]	3e-61
Contig2992	-3.18511	0.0146914	1.74526	0.119158	putative mitochondrial NAD-dependent malate dehydrogenase [Solanum tuberosum]	0.25
Contig4569	-3.17822	0.00574474	-1.23328	0.384028	1908224A nucleotide translocator	5e-58
Contig16115	-3.15868	0.00687842	-1.48616	0.15246	putative cytochrome c oxidase subunit [Triticum aestivum]	2e-29
TMIRS_097_A01.F	-3.13948	0.0199553	-2.52874	0.0383834	PREDICTED: similar to ubiquitin A-52 residue ribosomal protein fusion product 1 [Mus musculus]	1e-32
Contig234	-3.13634	0.0167544	2.02532	0.0710913	putative glossy1 protein [Oryza sativa (japonica cultivar-group)]	1e-69
Contig12298	-3.13298	0.0162909	-2.53373	0.0314733	putative 60S ribosomal protein L36	1e-45
Contig2886	-3.11795	0.0121532	-1.62717	0.13601	putative ribosomal protein S19	2e-07
Contig6473	-3.10346	0.0255064	-1.78191	0.15114	OSJNBa0020P07.3 [Oryza sativa (japonica cultivar-group)]	6e-85
Contig2994	-3.06557	0.0077543	1.48087	0.157692	PREDICTED: similar to CG9281-PB, isoform B [Apis mellifera]	2e-17
Contig165	-3.06036	0.00861295	1.01792	0.942848	putative transcription factor [Oryza sativa (japonica cultivar-group)]	2e-16
Contig6088	-3.05673	0.00581905	-1.84165	0.0426766	ribosomal protein S18 [Branchiostoma belcheri]	2e-59
TMIRS_168_G01.F	-3.03986	0.00997561	1.85492	0.0626161	unconventional myosin heavy chain [Zea mays]	8e-17
Contig15478	-3.03605	0.0408013	-1.03033	0.939984	putative PS60 [Oryza sativa (japonica cultivar-group)]	3e-13
TMIRS_211_F04.F	-3.02598	0.0168875	-1.11317	0.721895	3-oxo-5-alpha-steroid 4-dehydrogenase family protein / steroid 5-alpha-reductase family protein [Arabidopsis thaliana]	1e-49
TMIRS_219_F04.F	-3.02301	0.0186782	1.15257	0.649063	hypothetical protein [Nicotiana tabacum]	3e-09
Contig2286	-3.01754	0.0857063	-10.3171	0.00866561	GDSL-motif lipase/hydrolase family protein [Arabidopsis thaliana]	3e-88
WTOV_01-01-22R_H08_InvR_12Feb04_050.ab1	-3.0012	0.00877391	1.77021	0.0679156	putative protein [Arabidopsis thaliana]	0.002
R12F_15R_A02_InvR_11Aug04_016.ab1	-2.99593	0.00328121	1.07343	0.705787	adenine nucleotide translocator [Solanum tuberosum]	1e-91
Contig15008	-2.99173	0.00670495	-1.69949	0.0670224	putative ribosomal protein S27	1e-35
Contig2427	-2.99002	0.0205017	1.66735	0.157639	putative PDR-like ABC transporter [Oryza sativa (japonica cultivar-group)]	0.004
Contig14544	-2.9897	0.0221409	2.0094	0.0817056	tobamovirus multiplication protein 3 (TOM3) [Arabidopsis thaliana]	6e-90
Contig1412	-2.97896	0.0336167	-1.07067	0.852143	putative eukaryotic peptide chain release factor subunit 1-3 (eRF1-3)	e-118
Contig2965	-2.9789	0.0205579	1.44527	0.278268	68 kDa protein [Cicer arietinum]	7e-78
Contig14354	-2.9748	0.00716845	-3.06057	0.00654126	No Hits
Contig1778	-2.96368	0.0104772	2.31591	0.0246425	putative cinnamoyl CoA reductase [Arabidopsis thaliana]	4e-34
Contig1515	-2.96177	0.0150276	2.4892	0.0264956	putative phosphoglyceride transfer family protein [Hevea brasiliensis]	4.0
TSMB_1-02-01_A12_LibSeq2_09Dec03_048.ab1	-2.95718	0.00447958	-2.04112	0.0191565	C-8,7 sterol isomerase [Arabidopsis thaliana]	6e-08
TMIRS_112_A01.F	-2.9571	0.00315556	-2.41964	0.00663739	peptidyl-dipeptidase Dcp [Porphyromonas gingivalis W83]	0.68
Contig1158	-2.95141	0.0245342	-1.32868	0.408115	PR domain-containing protein 1 alpha [Homo sapiens] emb|CAI18902.1| PR domain containing 1	7.8
Contig4043	-2.93657	0.0121518	-3.28758	0.008607	ribosomal protein [Petunia x hybrida]	2e-87
Contig3242	-2.92349	0.0122166	-2.6475	0.0169275	putative protein arginine N-methyltransferase 3 [Oryza sativa (japonica cultivar-group)]	4e-18
Contig8249	-2.90264	0.0213307	1.52823	0.217575	hypothetical protein PMM0276 [Prochlorococcus marinus subsp. pastoris str. CCMP1986]	6.5
Contig2685	-2.90149	0.00699079	1.59676	0.0886423	putative aldehyde dehydrogenase [Oryza sativa (japonica cultivar-group)]	3e-34
Contig3996	-2.90037	0.0433308	-1.92684	0.146697	elongation factor 1 gamma-like protein [Oryza sativa (japonica cultivar-group)]	e-107
GHCOT_7C_E04_T3_12Aug03_024.ab1	-2.89947	0.00865722	-2.45453	0.0155061	3-ketoacyl-CoA synthase [Physaria fendleri]	1e-89
Contig16184	-2.89753	0.00479582	-2.11447	0.0163262	putative 60S ribosomal protein L37a	8e-45
Contig15643	-2.86884	0.0131385	-2.06033	0.0434029	haloacid dehalogenase-like hydrolase family protein [Arabidopsis thaliana]	1e-06
Contig15906	-2.86876	0.000222024	-1.23234	0.0656535	unknown protein [Oryza sativa (japonica cultivar-group)]	0.007
Contig15274	-2.86557	0.027978	-1.13285	0.709867	GLABRA2 Like [Arabidopsis thaliana]	1e-89
Contig16771	-2.85768	0.00346544	-1.2296	0.290091	NADH-ubiquinone oxidoreductase-related [Arabidopsis thaliana]	2e-40
Contig15706	-2.85507	0.00200356	-2.41873	0.0037976	putative 60S ribosomal protein L38	8e-24
Contig2219	-2.83725	0.0148751	1.09827	0.731259	putative eukaryotic translation initiation factor (eIF3d) [Oryza sativa (japonica cultivar-group)]	7e-45
Contig16855	-2.83358	0.0317255	1.13916	0.706142	protamine 2 [Rattus tunneyi]	5.0
Contig13246	-2.83239	0.011	-1.19528	0.485643	heat shock protein 70 [Saussurea medusa]	e-114
Contig17392	-2.82735	0.0157737	-2.23482	0.0356738	putative fibrillarin [Oryza sativa (japonica cultivar-group)]	e-116
Contig7825	-2.82487	0.0448923	-1.49005	0.330359	elongation factor 1-alpha [Manihot esculenta]	0.0
TMIRS_172_H09.F	-2.82439	0.0489569	2.06174	0.123071	endo-1,4-beta-glucanase [Gossypium hirsutum]	5e-06
TMIRS_009_G03.F	-2.8171	0.00833401	-1.93086	0.0368712	F10A5.5 [Arabidopsis thaliana]	4e-41
Contig2250	-2.81563	0.00730947	-1.60203	0.0836694	putative SCY1 family protein kinase [Dictyostelium discoideum]	7.8
Contig3296	-2.81149	0.0103983	1.63873	0.0952523	hypothetical protein CNC02860 [Cryptococcus neoformans var. neoformans JEC21]	7.8
Contig1649	-2.80847	0.00748718	-1.07702	0.737524	hypothetical protein SPBC11G11.04	3e-31
Contig16735	-2.80532	0.00725708	2.06618	0.0238153	importin alpha 2 [Capsicum annuum]	4e-35
1FIMb_01-01-15_F07_InvR_06Oct04_053.ab1	-2.80246	0.0225438	-1.61443	0.168601	putative gamma interferon responsive lysosomal thiol reductase family protein / GILT family protein	2e-20
R3F_02R_H08_InvR_13Sep04_050.ab1	-2.79857	0.00474099	1.05928	0.766501	mitochondrial uncoupling protein 2 [Saccharum officinarum]	7e-17
1FIMb_01-01-28_E12_InvR_18Oct04_088.ab1	-2.78017	0.0120036	-1.7634	0.0725924	putative 30S ribosomal protein S9	1e-70
TMIRS_178_A08.F	-2.77928	0.00837641	1.28687	0.298039	putative sterol desaturase; 75442-76969 [Arabidopsis thaliana]	5e-32
Contig66	-2.77536	0.0134542	-3.1475	0.00901979	At2g16530/F1P15.9 [Arabidopsis thaliana] gb|AAK96489.1| At2g16530/F1P15.9 [Arabidopsis thaliana]	4e-81
Contig3634	-2.77443	0.0246957	1.21	0.547941	caffeic acid O-methyltransferase [Festuca arundinacea]	3e-34
Contig13261	-2.77438	0.0159171	-1.82733	0.0766039	ribosomal protein l34 [Triticum aestivum]	3e-42
Contig16700	-2.77201	0.00587391	3.70117	0.00235059	UDP-Glucose:protein transglucosylase [Solanum tuberosum]	2e-52
Contig219	-2.76656	0.0304912	4.24821	0.00956875	beta-ketoacyl-CoA synthase	3.8
Contig6167	-2.7599	0.019697	-1.09758	0.74729	putative protein [Arabidopsis thaliana]	e-106
Contig16351	-2.74764	0.0530488	3.2201	0.0346574	villin 2 [Nicotiana tabacum]	3e-34
Contig288	-2.74662	0.0140782	1.91823	0.0548969	nucleosome/chromatin assembly factor group A [Zea mays]	9e-19
Contig16545	-2.73992	0.00403923	-3.89128	0.00132304	putative hydroxyproline-rich glycoprotein 1 [Oryza sativa (japonica cultivar-group)]	6e-38
Contig14203	-2.7398	0.00236263	-3.38817	0.00114679	(C3HC4-type RING finger) family protein	5e-10
Contig17302	-2.73485	0.00298709	-1.78694	0.0205242	transmembrane protein 32 [Danio rerio]	1e-04
Contig18618	-2.73425	0.0490927	-2.04671	0.117483	60S ribosomal protein L17 [Picea mariana]	2e-57
Contig158	-2.72817	0.0430579	1.72893	0.185883	putative ABC transporter [Oryza sativa (japonica cultivar-group)]	e-107
Contig183	-2.72477	0.0284164	-1.80236	0.119871	60S ribosomal protein L5	3e-11
Contig4588	-2.71051	0.0112129	1.76658	0.0638625	actin [Gossypium hirsutum]	e-136
Contig16680	-2.71016	0.0330778	1.734	0.152583	putative endomembrane protein 70 [Arabidopsis thaliana]	3e-50
Contig5604	-2.70782	0.0455549	1.05716	0.880606	pyruvate kinase [Arabidopsis thaliana]	4e-93
Contig9769	-2.70407	0.00587103	-2.14625	0.0147288	ribosomal protein L22 [Ictalurus punctatus]	2e-24
Contig3265	-2.70359	0.00863504	1.01396	0.949831	hypothetical protein A_IG002N01.31 - Arabidopsis thaliana	2e-57
Contig14295	-2.70285	0.0189838	1.18261	0.555686	nucleotide-sugar transporter, putative [Aspergillus fumigatus Af293]	5e-12
TMIRS_214_G09.F	-2.70236	0.00851824	-1.80631	0.0455922	pentatricopeptide (PPR) repeat-containing protein [Arabidopsis thaliana]	2e-04
Contig14547	-2.70029	0.00417867	1.59249	0.0511346	coatomer protein complex, beta prime subunit-like [Oryza sativa (japonica cultivar-group)]	6e-08
TMIRS_118_C01.F	-2.69838	0.0178417	-1.09082	0.751102	pyruvate kinase [Arabidopsis thaliana]	3e-47
Contig5392	-2.69546	0.0302618	-1.52052	0.236963	actin [Gossypium hirsutum]	0.0
Contig14777	-2.69335	0.0157465	-1.14121	0.619661	| putative glucosyltransferase [Arabidopsis thaliana]	5.3
Contig15438	-2.69286	0.0072363	1.24155	0.332013	envelope Ca2+-ATPase [Arabidopsis thaliana]	2e-58
Contig3234	-2.68925	0.0202177	-2.82963	0.0171523	putative protein [Arabidopsis thaliana]	3e-35
TMIRS_072_C09.F	-2.68528	0.0040769	-1.11061	0.56359	PREDICTED: zinc finger protein 142 (clone pHZ-49) [Pan troglodytes]	6.9
Contig16175	-2.68364	0.00773366	-2.44154	0.0109862	small zinc finger-like protein TIM9 [Arabidopsis thaliana]	2e-38
Contig4549	-2.68188	0.0013561	1.67475	0.0141989	ADP-ribosylation factor [Medicago sativa]	3e-75
Contig16106	-2.67794	0.0235749	2.50678	0.0293296	Putative apyrase [Oryza sativa (japonica cultivar-group)]	2e-39
HYP3_01-01-37R_A08_InvR_03May04_064.ab1	-2.67228	0.0260662	-1.27113	0.447224	putative beta-galactosidase [Lycopersicon esculentum]	3e-25
Contig16045	-2.66822	0.0096787	1.90452	0.0379969	PDR-type ABC transporter 1 [Nicotiana tabacum]	1e-05
Contig16628	-2.66032	0.0225498	5.00412	0.00402402	putative calmodulin-binding protein [Oryza sativa (japonica cultivar-group)]	2e-04
1FIMb_01-01-23_D01_InvR_07Oct04_009.ab1	-2.65618	0.00946441	1.17504	0.483005	hypothetical protein [Arabidopsis thaliana]	1e-44
Contig12396	-2.64803	0.00490034	-1.44977	0.0983382	hypothetical protein UM05874.1 [Ustilago maydis 521]	2e-48
TMIRS_127_E05.F	-2.64078	0.0137642	1.27506	0.353199	PREDICTED: similar to R31546_1 [Rattus norvegicus]	9.1
Contig17090	-2.63614	0.0419493	1.67949	0.189653	PREDICTED P0417F02.20 gene product [Oryza sativa (japonica cultivar-group)]	1e-31
Contig2134	-2.62866	0.00835578	1.69843	0.0565854	OSJNBa0035M09.7 [Oryza sativa (japonica cultivar-group)]	1e-38
Contig14140	-2.62118	0.0474774	-1.09702	0.799322	RNase L inhibitor-like protein [Arabidopsis thaliana]	2e-16
Contig14371	-2.62042	0.0405581	1.36407	0.390586	papain-like cysteine protease [Sandersonia aurantiaca]	1e-15
Contig6411	-2.61655	0.0069604	2.54625	0.00770591	unknown protein [Oryza sativa (japonica cultivar-group)]	1e-36
Contig348	-2.6052	0.0313575	1.90163	0.0945412	unnamed protein product [Oryza sativa (japonica cultivar-group)]	2e-27
HYP3_01-01-33R_F07_InvR_03May04_053.ab1	-2.60512	0.0117579	1.69591	0.0724995	unknown [Oryza sativa]	4e-08
Contig7624	-2.60474	0.0312798	1.28624	0.440533	RAB11G [Lotus corniculatus var. japonicus]	3e-91
TMIRS_220_G11.F	-2.58932	0.03691	-1.62935	0.189098	F-box family protein [Arabidopsis thaliana]	2e-42
Contig3655	-2.58508	0.0122974	2.48523	0.0141959	putative ripening-related P-450 enzyme [Vitis vinifera]	6e-71
Contig17379	-2.58246	0.0237074	-1.62818	0.141855	cytoplasmic ribosomal protein S14 [Brassica napus]	3e-58
TS_1-02-02_H03_LibSeq2_25Nov03_017.ab1	-2.58057	0.0272429	9.01709	0.00139526	putative beta-galactosidase/galactanase [Lycopersicon esculentum]	4e-83
Contig18	-2.57752	0.0284833	-1.08819	0.779618	putative protein transport protein SEC61 alpha subunit [Arabidopsis thaliana]	3e-73
Contig698	-2.57172	0.0305164	1.02117	0.94552	putative adenosine kinase [Arabidopsis thaliana]	e-103
Contig9889	-2.56541	0.00926444	-1.27658	0.289528	putative phosphatidylinositol/ phosphatidylcholine transfer protein [Arabidopsis thaliana]	2e-32
Contig4218	-2.563	0.0344729	-1.28692	0.445901	stromal ascorbate peroxidase [Cucurbita cv. Kurokawa Amakuri]	2e-42
Contig14170	-2.56262	0.0324241	1.58873	0.188866	protease inhibitor/seed storage/lipid transfer protein (LTP) family protein	1e-33
TS_1-05-03_G03_LibSeq2_26Nov03_019.ab1	-2.55859	0.0103841	3.0547	0.00564177	oligouridylate binding protein, putative [Arabidopsis thaliana]	1e-04
TMIRS_203_G03.F	-2.55514	0.0302892	-1.73972	0.124319	At2g33840/T1B8.14 [Arabidopsis thaliana]	e-102
WTOV_01-01-17R_C02	-2.55156	0.0123431	1.64431	0.0830051	WD-40 repeat family protein [Arabidopsis thaliana]	1e-13
TMIRS_036_H05.F	-2.55145	0.0144529	-5.07007	0.0020098	CER1-like protein [Arabidopsis thaliana]	9e-35
TMIRS_083_H08.F	-2.54487	0.00499526	1.46389	0.0843801	A59284 unconventional myosin heavy chain - Tetrahymena thermophila (fragment)	3.9
Contig12890	-2.54465	0.0139978	1.06615	0.788932	unnamed protein product [Arabidopsis thaliana]	6e-70
TMIRS_221_F10.F	-2.54069	0.0646453	-5.32008	0.0105308	cellulase [Tropaeolum majus] pir||S48102	5e-62
HYP3_01-01-36R_H12_InvR_03May04_082.ab1	-2.54003	0.00482348	4.67879	0.000726193	Similar to glucan endo-1,3-beta-glucosidase precursor [Arabidopsis thaliana]	2e-47
Contig10276	-2.53311	0.0153521	-1.17273	0.52478	dihydrolipoamide S-acetyltransferase [Arabidopsis thaliana]	4e-79
Contig15473	-2.53131	0.0233993	-2.48101	0.025083	cytoplasmic ribosomal protein S13 [Panax ginseng]	4e-78
5F_01-01-02R_E02_InvR_25Mar04_008.ab1	-2.52795	0.0276817	3.89167	0.00771548	putative hexose transporter	5e-29
Contig2238	-2.52539	0.0240429	-1.05175	0.856549	putative protein [Arabidopsis thaliana] pir||T45736 hypothetical protein F24M12.90 - Arabidopsis thaliana	5e-46
Contig426	-2.52112	0.00481131	-1.90859	0.0167556	ribosomal protein L35A [Zea mays]	2e-11
TMIRS_117_D04.F	-2.51561	0.0188982	1.01675	0.948572	ethylene responsive element binding factor, putative [Arabidopsis thaliana]	6e-34
Contig4681	-2.51483	0.0131699	3.19565	0.00587489	actin-like protein [Phalaenopsis sp. 'True Lady']	0.0
Contig14347	-2.51297	0.0399668	1.12928	0.712492	unknown protein [Oryza sativa]	2e-20
Contig2067	-2.51206	0.0200603	1.63868	0.115163	3-phosphoserine phosphatase [Arabidopsis thaliana] gb|AAM64935.1|	e-101
Contig17536	-2.49884	0.0045107	-1.68643	0.0303245	putative ribosomal protein L27 [Arabidopsis thaliana]	3e-54
Contig14911	-2.49449	0.0137159	1.8782	0.0443451	blue copper protein [Pisum sativum]	2e-18
Contig1686	-2.49297	0.0177341	3.5229	0.00585172	nodulin-like protein [Arabidopsis thaliana]	3e-44
TMIRS_233_F02.F	-2.49142	0.000956893	-1.71065	0.00687407	capsular polysaccharide biosynthsis protein M [Methanocaldococcus jannaschii DSM 2661] gb|AAB99063.1|	0.91
TMIRS_204_H12.F	-2.4863	0.0276922	4.9229	0.00407462	putative octicosapeptide/Phox/Bem1p (PB1) domain-/tetratricopeptide repeat (TPR)-containing protein [Oryza sativa (japonica cultivar-group)]	3e-33
Contig17218	-2.47461	0.0166784	3.79515	0.00431572	putative cytochrome P450 [Arabidopsis thaliana]	4e-73
Contig10450	-2.46941	0.000416608	-2.55934	0.000358188	Ribosomal protein L7Ae-like	2e-51
1FIMb_01-01-25_D08_InvR_07Oct04_058.ab1	-2.46848	0.023333	1.7284	0.0965501	leaf senescence protein-like	2e-15
TS_1-01-03_F03_LibSeq2_26Nov03_021.ab1	-2.45806	0.0419204	2.08855	0.0730289	delta-8-sphingolipid desaturase [Anemone leveillei]	1e-69
Contig6694	-2.44498	0.0286931	-1.35774	0.316313	t complex polypeptide 1 [Avena sativa]	9e-55
TMIRS_059_B03.F	-2.44496	0.0468303	-1.42193	0.325978	No Hits
Contig4481	-2.4322	0.00950545	-1.1952	0.401688	cellulose synthase-like protein OsCslA9 [Oryza sativa]	2e-68
TMIRS_035_E06.F	-2.42299	0.0158528	1.9867	0.0355647	AT4g26650/T15N24_100 [Arabidopsis thaliana]	2e-04
Contig2015	-2.41923	0.0450503	1.49125	0.262718	coatomer-like protein, epsilon subunit [Arabidopsis thaliana]	7.8
TMIRS_166_E12.F	-2.41697	0.0106695	-1.16892	0.468962	dihydroneopterin aldolase family protein [Arabidopsis thaliana]	3e-29
Contig13535	-2.41673	0.0217723	-2.45255	0.0206392	unknown [Arabidopsis thaliana] gb|AAO42431.1|	3e-51
Contig3000	-2.41579	0.0298244	1.04151	0.886284	leucine-rich repeat protein kinase, putative [Arabidopsis thaliana]	3e-17
Contig15029	-2.41376	0.031832	1.0582	0.845634	cation exchanger, putative (CAX7) [Arabidopsis thaliana]	6e-59
Contig3145	-2.41305	0.000402656	-2.32352	0.000477502	prohibitin, putative [Arabidopsis thaliana]	4e-10
Contig4366	-2.40347	0.01409	-3.45427	0.0041612	putative plasma membrane intrinsic protein [Astragalus membranaceus]	e-129
Contig3135	-2.40247	0.0103486	-1.08243	0.701486	Uromodulin [Rattus norvegicus]	8.2
Contig13008	-2.39897	0.00759043	-2.27727	0.00941331	putative auxin-induced protein [Oryza sativa (japonica cultivar-group)]	2e-31
Contig10358	-2.39036	0.0392891	-1.27203	0.451719	unknown protein [Arabidopsis thaliana] gb|AAL24090.1|	6e-36
Contig2765	-2.38908	0.0672885	3.87097	0.0179323	alpha-6-galactosyltransferase [Zea mays]	3e-23
Contig2740	-2.38824	0.0171483	1.18328	0.490055	NAD-dependent epimerase/dehydratase family protein [Arabidopsis thaliana]	1e-38
Contig5930	-2.38822	0.00836633	-1.99406	0.0184347	unknown [Hyacinthus orientalis]	1e-11
TMIRS_030_C06.F	-2.3854	0.0112914	-1.26679	0.293206	Putative dihyrdolipoamide acetyltransferase [Arabidopsis thaliana]	8e-14
Contig639	-2.37973	0.0290021	-1.10493	0.720739	ribosomal protein S27	9e-35
Contig17322	-2.37371	0.0228276	1.50262	0.165476	endomembrane protein 70, putative [Arabidopsis thaliana]	4e-47
Contig2726	-2.36978	0.0205165	-2.46309	0.0177801	potential mitochondrial protein Fmp16 [Candida albicans SC5314]	8e-06
Contig3018	-2.3694	0.0265187	-3.33612	0.00870191	expressed protein [Arabidopsis thaliana]	1e-11
Contig2868	-2.36929	0.0209914	1.21971	0.443223	putative endomembrane protein EMP70 precusor isolog [Arabidopsis thaliana]	e-101
Contig10760	-2.36873	0.0081405	-1.21491	0.332155	putative QUAKING isoform 5 [Oryza sativa (japonica cultivar-group)]	8e-82
Contig11616	-2.36498	0.0335385	-1.58611	0.163566	Hypothetical protein CBG14065 [Caenorhabditis briggsae]	5e-17
Contig16760	-2.35566	0.0413249	-1.23044	0.512602	14-3-3 protein [Populus x canescens]	e-113
Contig1658	-2.35492	0.0261791	1.22939	0.452904	ras-related GTP binding protein [Oryza sativa]	e-102
Contig14059	-2.35348	0.00632907	-1.27212	0.214422	unknown protein [Oryza sativa (japonica cultivar-group)] gb|AAT07628.1| unknown protein)]	1e-15
Contig1711	-2.35248	0.0011673	1.51022	0.0163364	polyphenol oxidase [Trifolium pratense]	7e-17
HYP7_01-01-26R_B12_InvR_23Apr04_094.ab1	-2.35092	0.0374916	2.05978	0.0606466	Pollen-specific protein precursor like [Arabidopsis thaliana]	5e-37
SLDOV_01-01-04R_A07_InvR_27Jan04_063.ab1	-2.33731	0.0285167	3.20974	0.00999879	nucleic acid binding protein [Trypanosoma equiperdum]	4e-06
Contig10851	-2.33573	0.0375159	2.18766	0.047472	C-4 sterol methyl oxidase 2 [Nicotiana benthamiana]	e-115
TMIRS_144_A11.F	-2.33453	0.0105312	-2.74766	0.00566399	CpsL protein [Streptococcus salivarius]	8.0
Contig4241	-2.33158	0.0634903	3.78	0.0161149	putative membrane protein [Arabidopsis thaliana]	4e-26
Contig16165	-2.32937	0.0165164	-1.65053	0.0782117	SAR1/GTP-binding secretory factor [Arabidopsis thaliana]	1e-90
Contig16803	-2.32765	0.0421615	2.0303	0.0690265	clathrin coat assembly protein, putative [Arabidopsis thaliana]	3e-72
Contig14846	-2.32751	0.0196331	2.04691	0.0330494	GDP-fucose synthetase [Desulfovibrio vulgaris]	e-115
Contig10804	-2.32532	0.0331197	2.03145	0.0551242	ER lumen protein retaining receptor; 3333-1007	1e-84
Contig15225	-2.32497	0.0251167	1.05856	0.825431	Similar to proteosome component, micropain (multi-catalytic endopeptidase complex) subunit Y7	e-104
TMIRS_015_A02.F	-2.3216	0.0414077	-1.83488	0.0995659	tryptophan synthase beta [Camptotheca acuminata]	2e-09
Contig1043	-2.3163	0.0420255	1.27888	0.436555	OSJNBb0020J19.5 [Oryza sativa (japonica cultivar-group)]	5e-29
Contig3593	-2.31105	0.0148883	-1.03906	0.860451	ribosomal protein [Triticum aestivum]	4e-32
Contig12609	-2.31021	0.0256337	1.55641	0.140878	H+-transporting ATPase 16K chain P2	4e-57
Contig448	-2.30831	0.000796736	-3.14551	0.000234513	unknown [Arabidopsis thaliana]	1e-18
Contig13652	-2.30811	0.0166199	1.31758	0.261254	pyruvate dehydrogenase E1 beta subunit isoform 3 [Zea mays]	e-175
TMIRS_225_D03.F	-2.30718	0.00542888	-3.24823	0.00152288	hypothetical protein PpenA01001008 [Pediococcus pentosaceus ATCC 25745]	0.71
Contig16172	-2.30528	0.0348329	-1.53011	0.184996	putative translation elongation factor ts [Arabidopsis thaliana] emb|CAB43047.1|	7e-30
Contig2595	-2.29523	0.0273445	-3.57072	0.00649635	recQ family helicase [Metarhizium anisopliae]	7.8
Contig3407	-2.29166	0.0231539	-2.60532	0.0144404	MATE efflux family protein [Arabidopsis thaliana]	9e-55
Contig10324	-2.28872	0.0303082	1.81037	0.0779997	ADP-ribosylation factor [Hyacinthus orientalis]	1e-98
TMIRS_054_F05.F	-2.28813	0.0254632	-1.35656	0.269634	putative RNA helicase [Oryza sativa (japonica cultivar-group)]	9e-23
Contig4828	-2.28691	0.00347561	-1.30613	0.116595	transketolase [Craterostigma plantagineum] )	e-123
Contig7101	-2.2865	0.0220567	-1.65001	0.0925233	Phosphopantothenoylcysteine Synthetase	7e-30
Contig4224	-2.28518	0.0345683	-1.32115	0.348521	DNA-binding protein-related-like [Oryza sativa (japonica cultivar-group)]	9e-49
Contig16196	-2.27788	0.00948442	-2.72078	0.00473072	ribosomal protein L11, putative [Theileria annulata]	1e-22
Contig16638	-2.27441	0.0263972	1.46771	0.183914	polygalacturonase-like protein [Arabidopsis thaliana] g	1e-78
Contig2562	-2.27301	0.0137191	-1.76414	0.0440224	bystin (51.6 kD)-like [Oryza sativa (japonica cultivar-group)]	1e-07
Contig15933	-2.27275	0.00680954	1.97348	0.0131286	serine protein kinase-like protein [Arabidopsis thaliana]	2e-51
Contig13677	-2.27248	0.0114119	-1.51808	0.087313	PREDICTED: similar to Gag-Pro-Pol protein [Gallus gallus]	8.0
Contig15430	-2.27164	0.0233252	-1.74694	0.0720656	Mitochondrial import inner membrane translocase subunit Tim13	1e-25
Contig2608	-2.26531	0.00797859	-1.73891	0.0292962	ribosomal protein S19 [Eschscholzia californica]	7e-21
TMIRS_140_E08.F	-2.26527	0.0395724	-1.31305	0.372889	unnamed protein product [Candida glabrata CBS138]	0.003
R10M_10R_B11_InvR_30Aug04_093.ab1	-2.26179	0.0273429	1.01445	0.955253	hypothetical protein [Oryza sativa (japonica cultivar-group)]	7e-65
Contig1504	-2.25922	0.00574205	-1.64173	0.0305954	putative RAV [Arabidopsis thaliana]	0.007
Contig1745	-2.25116	0.0267329	-2.57611	0.0162576	ribosomal protein [Arabidopsis thaliana]	1e-54
Contig1	-2.25026	0.0147609	-1.43585	0.140878	4-coumarate:CoA ligase 1	e-136
Contig13905	-2.24652	0.0242435	-2.29452	0.0223256	ref|NP_564247.1| pentatricopeptide (PPR) repeat-containing protein	3e-66
Contig15919	-2.23863	0.0385908	1.41133	0.264207	COG4857: Predicted kinase [Moorella thermoacetica ATCC 39073]	4e-15
YF2000701_H03_LibSeq2_28Aug03_017.ab1	-2.23631	0.0319253	-1.67209	0.107939	En/Spm-like transposon protein-like [Arabidopsis thaliana]	0.12
TMIRS_228_F12.F	-2.23592	0.0275475	-1.31048	0.318314	S-adenosyl-L-methionine:L-methionine S-methyltransferase [Zea mays]	5e-15
HYP3_01-01-37R_C10_InvR_03May04_076.ab1	-2.23381	0.022718	-1.27769	0.333766	oligopeptidase B [Trypanosoma evansi]	1e-75
Contig882	-2.23342	0.044836	1.47952	0.232473	vacuolar H+-ATPase proteolipid (16 kDa) subunit	1e-57
HYP7_01-01-20R_F06_InvR_21Apr04_038.ab1	-2.23179	0.0423314	1.01395	0.961941	putative GPI-anchor transamidase [Arabidopsis thaliana]	3e-85
Contig9399	-2.23162	0.0163207	-1.02488	0.908773	carbonate dehydratase-like protein [Arabidopsis thaliana]	5e-79
Contig15940	-2.22402	0.0258295	1.56775	0.123512	cold acclimation protein WCOR413-like protein beta form [Triticum aestivum]	2e-67
Contig16430	-2.22314	0.0118153	1.23834	0.305632	RAB7_SOYBN Ras-related protein Rab7 gb|AAA34004.1| Rab7p	5e-38
Contig9663	-2.22165	0.0364068	-1.30444	0.361062	hypothetical protein LOC549770 [Xenopus tropicalis]	1e-33
Contig11266	-2.21997	0.0435962	1.34401	0.341099	ubiquitin-specific protease 6 [Arabidopsis thaliana]	4e-52
Contig17118	-2.21483	0.0198225	-2.42148	0.0139327	decoy [Arabidopsis thaliana] gb|AAB51588.1| decoy [Arabidopsis thaliana]	9e-34
Contig14707	-2.21158	0.0321371	-1.05329	0.843259	No Hits
Contig3832	-2.20721	0.0461691	-1.691	0.131111	ribosomal protein L8 [synthetic construct] gb|AAX29682.1| ribosomal protein L8 [synthetic construct]	e-107
Contig2502	-2.20537	0.00702311	-2.06992	0.00942234	putative phosphate/phosphoenolpyruvate translocator precursor	2e-63
Contig2915	-2.20364	0.00251351	-4.60931	0.000198923	putative fatty acid elongase 3-ketoacyl-CoA synthase [Oryza sativa (japonica cultivar-group)]	2e-52
Contig15573	-2.20298	0.0441999	2.41125	0.0319871	putative RNA-binding protein [Arabidopsis thaliana]	0.012
Contig3677	-2.20193	0.011353	-1.14457	0.49002	hypothetical protein Npun02002190 [Nostoc punctiforme PCC 73102]	0.41
Contig2579	-2.20062	0.0161561	2.61406	0.00821515	unnamed protein product [Arabidopsis thaliana] ref|NP_200510.1| expressed protein [Arabidopsis thaliana]	6e-35
Contig1524	-2.20025	0.0418422	-1.51114	0.196982	PREDICTED: similar to CG12141-PA, isoform A [Apis mellifera]	3e-34
Contig9766	-2.19855	0.0389846	-1.45493	0.223389	putative MATE family protein [Oryza sativa (japonica cultivar-group)]	3e-47
Contig15450	-2.19793	0.0267973	1.70771	0.0808197	Putative DEAD/DEAH box RNA helicase protein [Oryza sativa (japonica cultivar-group)]	2e-04
Contig16019	-2.19369	0.041852	1.75602	0.101759	No Hits
Contig16502	-2.19303	0.0469311	2.60446	0.025813	Similar to auxin-independent growth promoter [Arabidopsis thaliana]	2e-21
Contig154	-2.19236	0.0200605	-1.026	0.908489	>F3O9.16 [Arabidopsis thaliana] pir||G86298 protein F3O9.16 [imported] - Arabidopsis thaliana	3e-65
Contig14207	-2.19129	0.0429656	1.59901	0.154839	T10O22.15 [Arabidopsis thaliana] pir||G86316 protein T10O22.15 [imported] - Arabidopsis thaliana	6e-20
Contig14855	-2.1886	0.0444987	-1.04794	0.871162	aspartate aminotransferase [Lotus corniculatus]	2e-50
Contig2347	-2.18585	0.0230115	-1.98874	0.034381	NADH-cytochrome b5 reductase [Mortierella alpina]	2e-47
Contig15454	-2.18008	0.0298951	-2.26946	0.0255473	acyl carrier protein, putative [Arabidopsis thaliana]	8e-42
Contig14235	-2.17771	0.000777579	-1.94357	0.00142277	70 kDa heat shock protein [Veillonella parvula]	1.1
Contig14467	-2.1696	0.0562144	3.16209	0.016704	GA12341-PA [Drosophila pseudoobscura]	0.13
Contig17317	-2.16701	0.0474559	-1.31105	0.378096	ergosterol biosynthesis ERG4/ERG24 family protein [Coxiella burnetii RSA 493]	6e-29
TMIRS_241_H03.F	-2.16652	0.00808583	1.21682	0.282102	Transcriptional regulator containing GAF, AAA-type ATPase, and DNA binding domains [Desulfitobacterium hafniense DCB-2]	5.6
Contig13527	-2.16568	0.0238991	-2.63603	0.0112727	peroxidase; peroxidase ATP20a [Arabidopsis thaliana]	1e-51
Contig6459	-2.16436	0.0379504	-2.05558	0.0464777	GA10928-PA [Drosophila pseudoobscura]	3e-33
Contig6075	-2.16431	0.0186489	1.39687	0.172837	G86399 protein F17L21.24 - Arabidopsis thaliana	5e-70
TSMB_1-06-03_E01_LibSeq2_30Dec03_007.ab1	-2.16326	0.0445334	1.63042	0.141013	putative potasium transporter [Oryza sativa (japonica cultivar-group)]	2e-57
TMIRS_021_E08.F	-2.16278	0.0119048	-1.52651	0.0743602	hypothetical protein [Arabidopsis thaliana]	0.099
TMIRS_177_E01.F	-2.15973	0.0118836	1.09878	0.620549	guanylate kinase-like protein [Arabidopsis thaliana]	1e-35
Contig2019	-2.14794	0.000311455	2.23407	0.000256017	receptor kinase [Oryza sativa]	5e-31
Contig15845	-2.14707	0.0387851	-1.78889	0.0823766	expressed protein [Arabidopsis thaliana]	5e-35
Contig3092	-2.14684	0.00993341	1.03229	0.857161	Hypothetical protein [Arabidopsis thaliana]	0.60
Contig17143	-2.14651	0.0290366	3.79686	0.00433764	protease inhibitor/seed storage/lipid transfer protein (LTP) family protein [Arabidopsis thaliana]	2e-12
Contig6747	-2.14607	0.0094596	-1.60207	0.0446825	unknown protein [Oryza sativa (japonica cultivar-group)]	4e-13
Contig3790	-2.14509	0.015597	-1.41132	0.142209	putative eukaryotic translation initiation factor 3 subunit 7	5e-91
TS_02-01-08R_D02_InvR_09Feb04_010.ab1	-2.14105	0.0387223	1.71565	0.0980369	Beta-COP-like protein [Arabidopsis thaliana]	2e-62
TMIRS_043_G11.F	-2.13704	0.0135477	-1.10406	0.612046	putative / serine hydroxymethyltransferase, putative / serine/threonine aldolase, putative [Arabidopsis thaliana]	1e-45
TMIRS_132_F06.F	-2.13428	0.0217083	1.18908	0.450922	hypothetical protein Afu1g02560 [Aspergillus fumigatus Af293]	6.4
Contig758	-2.13174	0.036109	1.18631	0.522268	Trappc3-prov protein [Xenopus laevis]	2e-16
Contig4780	-2.13114	0.0083272	1.17148	0.367557	hypothetical protein DDB0216933 [Dictyostelium discoideum]	3e-31
TMIRS_104_H06.F	-2.13107	0.0407879	-1.47435	0.201144	Na+/H+ antiporter NhaD and related arsenite permeases [Dechloromonas aromatica RCB]	4e-50
Contig1481	-2.12885	0.0141758	-3.2776	0.00283834	transducin family protein / WD-40 repeat family protein [Arabidopsis thaliana]	1e-50
Contig4213	-2.12754	0.0353146	-1.37429	0.25836	plastidic 6-phosphogluconate dehydrogenase [Spinacia oleracea]	4e-72
Contig14730	-2.12388	0.0299811	1.00901	0.97055	putative protein kinase [Arabidopsis thaliana]	3e-13
TMIRS_172_E07.F	-2.12233	0.0140044	-1.45931	0.104165	hypothetical protein [Oryza sativa (japonica cultivar-group)]	2e-16
Contig12064	-2.12207	0.0137336	1.28888	0.229865	growth factor like protein [Arabidopsis thaliana] emb|CAB40989.1|	2e-17
HYP3_01-01-22R_C02_InvR_29Apr04_012.ab1	-2.12012	0.0187888	-1.16128	0.489609	METE_SOLSC 5-methyltetrahydropteroyltriglutamate--homocysteine methyltransferase	1e-90
Contig525	-2.11563	0.00702839	-2.34979	0.00438432	RNA recognition motif-containing protein SEB-4 [Arabidopsis thaliana]	9e-05
Contig5405	-2.11485	0.0424746	1.40026	0.257135	hypothetical protein [Gallus gallus]	3.7
Contig13397	-2.11105	0.0465865	1.01079	0.969351	protein phosphatase 2A regulatory subunit	4e-14
Contig14343	-2.11078	0.0324575	-1.15105	0.577668	exosome complex exonuclease RRP41 [Mus musculus]	1e-64
Contig5489	-2.11028	0.0150379	1.48971	0.0947311	Ser/Thr protein kinase [Gossypium arboreum]	1e-31
Contig8379	-2.1085	0.031504	1.12698	0.630435	beta-galactosidase [Cloning vector pUG7]	1e-07
Contig6899	-2.10817	0.0490231	-2.96914	0.0151051	11-beta-hydroxysteroid dehydrogenase-like [Arabidopsis thaliana]	8e-52
Contig15513	-2.10768	0.011502	3.37325	0.00196229	endomembrane protein 70, putative [Arabidopsis thaliana]	9e-60
Contig6341	-2.10278	0.0381016	-1.21424	0.470577	THIOREDOXIN [Nicotiana tabacum]	5e-34
Contig1634	-2.10046	0.00116004	-1.09744	0.358032	Mitochondrial import inner membrane translocase subunit (TIM22)	4e-23
Contig16777	-2.09935	0.00825574	2.07226	0.00878365	putative storage protein [Arabidopsis thaliana]	2e-45
TMIRS_165_A04.F	-2.09649	0.0197033	-1.16337	0.484545	No Hits
Contig7680	-2.09624	0.00188638	-1.39963	0.0296698	Ribosomal protein L36	4e-09
Contig14146	-2.09583	0.0409912	-1.95627	0.0542731	ubiquitin-like protein [Arabidopsis thaliana]	1e-41
Contig15287	-2.09499	0.023759	-1.10649	0.652376	OSJNBa0027O01.6 [Oryza sativa (japonica cultivar-group)]	4e-34
1FIMb_01-01-13_B05_InvR_06Oct04_023.ab1	-2.0937	0.0225789	-1.11795	0.61501	putative ferredoxin	1e-41
TMIRS_072_C08.F	-2.089	0.0191969	1.2933	0.255875	unknown protein [Arabidopsis thaliana]	5e-06
Contig12352	-2.08855	0.0383978	-1.18457	0.522956	translation initiation factor eIF-2 beta chain-like protein	2e-94
Contig16708	-2.08652	0.0309571	-1.35666	0.247252	adenylate kinase-a [Oryza sativa]	e-107
Contig16644	-2.0855	0.0450409	-1.59807	0.140166	20S proteasome beta 5 subunit [Triticum aestivum]	2e-38
TMIRS_046_E11.F	-2.08388	0.0197797	2.1525	0.0171661	NADH dehydrogenase subunit 5 [Carabus kadyrbekovi]	5.2
Contig13952	-2.08278	0.0401961	-1.37996	0.259136	putative transmembrane protein [Oryza sativa (japonica cultivar-group)]	5e-34
Contig17645	-2.08121	0.00295729	-1.8775	0.00515035	hypothetical protein 7.t00005 [Entamoeba histolytica HM-1:IMSS]	3.6
Contig528	-2.08104	0.0184195	-1.52833	0.0902095	putative esterase [Arabidopsis thaliana]	8e-48
Contig9483	-2.08057	0.0178279	3.21692	0.0034638	peroxidase ATP26a homolog [Arabidopsis thaliana] dbj|BAC43229.1|	3e-89
Contig14433	-2.08029	0.0675593	2.85757	0.0234249	metacaspase type II [Picea abies]	8e-47
TMIRS_040_A03.F	-2.0779	0.00267929	-2.02074	0.00309523	ribosomal protein L38 [Branchiostoma belcheri]	4e-26
TMIRS_195_B05.F	-2.06858	0.00585077	-2.03262	0.00638549	U3 small nucleolar interacting protein 2 [Homo sapiens]	1e-12
TMIRS_216_B12.F	-2.06843	0.0116131	1.8968	0.0177934	UDP-glucose:sterol 3-O-glucosyltransferase [Panax ginseng]	3e-08
TMIRS_017_H03.F	-2.06309	0.0174566	-1.71379	0.0438838	unknown protein [Arabidopsis thaliana]	6e-25
Contig2102	-2.06179	0.00139355	-1.41295	0.0195924	unknown protein [Oryza sativa (japonica cultivar-group)]	5e-09
Contig12127	-2.0604	0.00672914	-1.04606	0.76426	putative lipase [Arabidopsis thaliana] gb|AAK25929.1| putative lipase	5e-71
Contig6307	-2.05645	0.0342968	1.76081	0.0684274	conserved hypothetical protein [Plasmodium berghei]	2.7
Contig9505	-2.04593	0.0428371	1.06878	0.798929	phosphatase, SurE family [Chlamydophila caviae GPIC]	3e-21
Contig16096	-2.04435	0.015498	-1.19969	0.360914	endoplasmatic reticulum retrieval protein Rer1B [validated] - Arabidopsis thaliana	9e-70
Contig6943	-2.03921	0.123966	-3.46363	0.0275983	carbonate dehydratase (EC 4.2.1.1) precursor, chloroplast - garden pea	3e-43
Contig2696	-2.03475	0.0337963	1.01997	0.933903	ENSANGP00000020200 [Anopheles gambiae str. PEST]	3.8
Contig14950	-2.03428	0.0315566	1.30904	0.286041	unnamed protein product [Tetraodon nigroviridis]	6.0
Contig13673	-2.03005	0.0407121	1.40052	0.229177	unknown protein [Arabidopsis thaliana] gb|AAL36221.1|	2e-84
TMIRS_121_F05.F	-2.0294	0.0279833	-1.44857	0.152186	putative membrane-associated salt-inducible protein [Arabidopsis thaliana]	0.50
Contig12106	-2.02841	0.0168079	-1.23574	0.302534	likely fatty acid elongase [Candida albicans SC5314]	2e-21
Contig367	-2.02819	0.0346222	1.61384	0.10023	'putative 1,4-benzoquinone reductase' [Oryza sativa (japonica cultivar-group)]	3e-66
Contig14115	-2.02607	0.0244748	1.27314	0.29515	fiber protein Fb11 [Gossypium barbadense]	4e-28
TMIRS_115_G02.F	-2.02455	0.0403865	1.32645	0.297373	Hypothetical protein C06C6.6 [Caenorhabditis elegans]	6.6
Contig6921	-2.02225	0.0262712	-1.51191	0.113519	hypothetical protein DDB0187230	2e-34
TMIRS_186_E08.F	-2.0215	0.0254119	1.00603	0.977725	uracil phosphoribosyltransferase [Synechococcus elongatus PCC 6301]	5e-33
Contig15025	-2.02139	0.0179412	1.73083	0.0391895	methylenetetrahydrofolate reductase [Arabidopsis thaliana]	1e-40
Contig16091	-2.01868	0.0119082	-1.11294	0.541464	steroid reductase DET2 [Arabidopsis thaliana]	e-105
Contig5111	-2.01826	0.0890225	6.02306	0.00463075	beta-galactosidase [Arabidopsis thaliana]	6e-99
Contig287	-2.01653	0.0810413	2.45446	0.0410851	unknown protein [Arabidopsis thaliana]	2e-23
TMIRS_155_G08.F	-2.01558	0.0242709	-1.67278	0.0606981	OSJNBb0065J09.14 [Oryza sativa (japonica cultivar-group)]	5e-71
TMIRS_011_B12.F	-2.01252	0.0248936	1.89565	0.0328781	R11B_TOBAC Ras-related protein Rab11B	2e-62
Contig13330	-2.0116	0.0143675	1.19924	0.342347	cell wall beta-glucosidase [Secale cereale]	5e-73
Contig1998	-2.00953	0.116359	-3.64172	0.0208274	cytochrom P450-like protein [Arabidopsis thaliana]	4e-50
1FIMb_01-01-15_C02_InvR_06Oct04_012.ab1	-2.00712	0.0240322	-1.46454	0.124639	putative sexual differentiation process protein isp4	1e-80
Contig16380	-2.00665	0.00340678	-1.07823	0.53819	aquaporin [Aedes aegypti]	2e-08
TMIRS_165_B05.F	-2.00226	0.027954	-1.18492	0.45601	At3g53540/F4P12_240 [Arabidopsis thaliana]	0.037
Contig6346	-2.00167	0.0447863	-1.05014	0.84876	Zgc:56246 [Danio rerio] ref|NP_998554.1| zgc:56246 [Danio rerio]	2e-62
Contig2678	-2.00068	0.036973	-1.09873	0.697388	expressed protein [Arabidopsis thaliana]	4e-26
TMIRS_134_A07.F	-1.99274	0.0361959	-5.86799	0.001351	OSJNBa0060N03.23 [Oryza sativa (japonica cultivar-group)]	3e-20
Contig15910	-1.98977	0.0931235	7.89816	0.00273905	NEP1-interacting protein 2 [Arabidopsis thaliana]	6e-20
Contig8512	-1.97833	0.053003	2.13642	0.0389262	hypothetical protein [Nicotiana tabacum]	3e-46
Contig18582	-1.96757	0.0190678	4.7449	0.000941248	putative receptor kinase Lecrk [Oryza sativa (japonica cultivar-group)]	8e-14
Contig15331	-1.96262	0.0183382	-4.06294	0.00132399	putative aux/IAA protein [Oryza sativa (japonica cultivar-group)]	9e-35
Contig15400	-1.96191	0.00799924	-2.22323	0.0043443	mKIAA0324 protein [Mus musculus]	3.8
Contig2599	-1.95214	0.00875278	-2.26599	0.00426006	Novel Imp Binding In Feedback Inhibition Of Hypoxanthine- Guanine Phosphoribosyltransferase	5e-36
Contig12930	-1.94773	0.0631205	-2.38219	0.0292748	methylenetetrahydrofolate dehydrogenase [Arabidopsis thaliana]	3e-75
Contig16273	-1.93766	0.0113451	-2.23551	0.00569887	putative auxin-responsive protein GH3 [Pringlea antiscorbutica]	0.77
Contig15752	-1.91537	0.115724	2.8383	0.0324324	v-ATPase subunit D [Arabidopsis thaliana]	2e-32
Contig16375	-1.91532	0.0838036	-2.45057	0.0342115	P0423B08.15 [Oryza sativa (japonica cultivar-group)]	2e-09
Contig1872	-1.90818	0.0622899	2.03322	0.0479617	putative GTP-binding protein [Oryza sativa (japonica cultivar-group)]	8e-35
Contig9718	-1.89417	0.0201417	-2.33433	0.00769631	putative F-box protein [Solanum demissum]	8e-24
Contig5886	-1.89388	0.0108544	-2.37819	0.00365545	ribosomal protein S30 [Homo sapiens]	4e-13
WTOV_01-01-08R_H06_InvR_22Jan04_034.ab1	-1.88989	0.0509531	-2.59959	0.0143823	B1108H10.11 [Oryza sativa (japonica cultivar-group)]	2e-14
Contig232	-1.88541	0.0873703	-2.18647	0.0498626	unknown protein [Arabidopsis thaliana]	2e-14
TMIRS_055_A01.F	-1.88491	0.0180045	-3.44167	0.00165355	glucosyltransferase [Ipomoea nil]	4e-60
Contig17081	-1.88251	0.0116021	2.2277	0.00504578	putative protein [Arabidopsis thaliana]	5.9
Contig4318	-1.87618	0.110908	2.83692	0.0277606	putative SF16 protein [Oryza sativa (japonica cultivar-group)]	0.65
Contig17280	-1.87253	0.259345	-6.27528	0.0183775	mucin-like protein [Trypanosoma cruzi]	0.38
Contig9863	-1.87141	0.00171275	-2.38851	0.000485566	putative Gl1 protein [Oryza sativa (japonica cultivar-group)]	7.8
Contig6235	-1.86836	0.0128444	-2.09692	0.00712729	hypothetical protein LOC550285 [Danio rerio] gb|AAH92827.1|	2.6
Contig4992	-1.8637	0.0604464	3.53041	0.00627453	P0001B06.28 [Oryza sativa (japonica cultivar-group)]	1e-21
Contig16415	-1.8629	0.0632172	2.1297	0.0362138	PREDICTED: similar to Ran binding protein 11 [Canis familiaris]	1e-06
Contig1429	-1.86145	0.0399569	-2.16225	0.0204254	50S ribosomal protein L9 [Rickettsia sibirica 246]	3e-07
Contig3986	-1.86091	0.06863	7.16523	0.00142584	auxin-binding protein [Prunus persica]	3e-69
Contig2558	-1.81187	0.0458477	2.61966	0.00975639	putative syntaxin [Arabidopsis thaliana]	0.095
Contig11166	-1.81163	0.0890235	-3.19241	0.0119897	polyphenol oxidase [Malus x domestica]	4e-56
TMIRS_100_F06.F	-1.80867	0.0445706	-2.27248	0.0160893	hypothetical protein BCE2351 [Bacillus cereus ATCC 10987]	9.1
Contig1500	-1.80365	0.0301201	3.12861	0.00311681	low temperature and salt responsive protein (LTI6B) [Arabidopsis thaliana]	5e-12
Contig6942	-1.80042	0.0677486	2.2732	0.025531	P0520B06.18 [Oryza sativa (japonica cultivar-group)]	1e-24
Contig236	-1.79267	0.0137002	-2.00605	0.00744434	AT3g57880/T10K17_90 [Arabidopsis thaliana]	6e-37
Contig4566	-1.79092	0.056454	3.44191	0.00486551	glycosyl transferase family 8 protein-like [Oryza sativa (japonica cultivar-group)]	4e-81
Contig61	-1.79034	0.137186	2.54169	0.041096	M1350_ARATH Hypothetical mitochondrial protein AtMg01350 (ORF145c)	0.016
HYP3_01-01-26R_E10_InvR_29Apr04_072.ab1	-1.78159	0.0556215	5.35342	0.00148193	unknown protein [Arabidopsis thaliana]	1e-96
Contig15482	-1.77519	0.0305585	-3.09118	0.00298091	P0665A11.11 [Oryza sativa (japonica cultivar-group)]	6e-55
Contig13496	-1.77203	0.108106	-2.95694	0.017409	AMP-binding protein-like [Arabidopsis thaliana]	4e-56
Contig983	-1.77054	0.00762682	-2.19513	0.00238205	unknown protein [Oryza sativa (japonica cultivar-group)]	1e-20
Contig9298	-1.76348	0.0315515	-2.30228	0.00884838	putative auxin-regulated protein [Arabidopsis thaliana]	1e-29
Contig14587	-1.75282	0.0828884	2.29049	0.0273464	hypothetical protein Bcepa03005540 [Burkholderia cepacia R18194]	5.2
Contig6594	-1.74952	0.139754	2.51385	0.0387491	hypothetical protein MW1067 [Staphylococcus aureus subsp. aureus MW2]	2.3
Contig11296	-1.74165	0.0625107	-2.11431	0.025883	unknown protein [Oryza sativa (japonica cultivar-group)] gb|AAP21410.1|	8e-20
TMIRS_147_D12.F	-1.74149	0.0931594	-2.61532	0.0190345	putative histidinol-phosphate transaminase [Oryza sativa (japonica cultivar-group)]	1e-61
HYP3_01-01-40R_G04_InvR_04May04_020.ab1	-1.73544	0.0095817	2.39258	0.00180052	hydroxyproline-rich glycoprotein-like [Oryza sativa (japonica cultivar-group)]	0.21
Contig3447	-1.73054	0.140324	-2.82393	0.0254798	putative protein kinase [Arabidopsis thaliana]	9e-48
Contig18312	-1.71864	0.0632751	2.8837	0.00755493	UDP-glucuronic acid decarboxylase [Oryza sativa (japonica cultivar-group)]	e-140
Contig12548	-1.71421	0.150854	2.47493	0.0406697	unknown protein [Oryza sativa (japonica cultivar-group)]	5.9
Contig1407	-1.71009	0.0592692	2.49481	0.0112359	receptor like protein kinase [Arabidopsis thaliana]	0.010
Contig17441	-1.69726	0.0338077	3.08239	0.0025131	beta-galactosidase [Cicer arietinum]	3e-32
Contig11841	-1.68226	0.00261255	-2.13561	0.00062159	putative elicitor-responsive gene-3	5e-05
Contig3454	-1.68214	0.14176	3.58424	0.0109569	protein kinase family protein [Arabidopsis thaliana]	2e-15
Contig1704	-1.68033	0.145525	2.3117	0.0435418	MGC83205 protein [Xenopus laevis]	3e-16
Contig11447	-1.67832	0.0728545	2.28658	0.0180924	putative membrane protein [Arabidopsis thaliana] emb|CAA19823.1|	1e-32
Contig13630	-1.67421	0.101424	-2.04494	0.0423099	putative negatively light-regulated protein	1e-28
TMIRS_215_F11.F	-1.66735	0.0800982	4.44827	0.00243333	CG11988-PA, isoform A [Drosophila melanogaster]	3e-10
Contig5298	-1.66726	0.0262639	2.60851	0.00296638	PREDICTED OJ1116_E04.3 gene product [Oryza sativa (japonica cultivar-group)]	9e-70
Contig2017	-1.66254	0.109376	-2.51787	0.0203249	hypothetical protein tlr1157 [Thermosynechococcus elongatus BP-1]	4e-48
Contig12593	-1.66021	0.117425	2.75312	0.016458	ribulose-phosphate 3-epimerase mature form [Expression vector pFL506]	e-121
Contig4765	-1.65648	0.0537205	2.68455	0.0061035	raffinose synthase protein [Arabidopsis thaliana]	1e-15
Contig16637	-1.65498	0.0701765	3.577	0.00342709	No Hits
Contig4817	-1.65325	0.0940666	2.372	0.019837	ORF; able to induce HR-like lesions [Nicotiana tabacum]	5e-45
GHCOT_4A_E11_T3_16Jul03_087.ab1	-1.64952	0.0735329	-2.08605	0.0239919	predicted ribokinase family sugar kinase [Rhodopirellula baltica SH 1]	1e-12
TMIRS_065_D03.F	-1.64642	0.102718	4.42392	0.00326938	polyketide synthase [Streptomyces atroolivaceus]	1.0
TMIRS_102_D06.F	-1.64626	0.00922599	-2.11394	0.00210563	erythrocyte membrane-associated antigen [Plasmodium falciparum 3D7]	5.1
Contig12618	-1.64168	0.0203005	-2.15407	0.00446816	unknown [Arabidopsis thaliana]	9e-44
Contig5990	-1.64083	0.0352336	2.3884	0.00532668	unnamed protein product [Tetraodon nigroviridis]	9.1
Contig16714	-1.63936	0.0161377	2.83219	0.00108769	Putative protein with similarity to putative protein kinases [Oryza sativa]	5e-28
Contig1620	-1.63909	0.0721215	2.29601	0.0150445	auxin efflux carrier family protein [Arabidopsis thaliana]	1e-79
Contig15035	-1.63857	0.0394932	2.55903	0.00459293	unknown protein [Oryza sativa (japonica cultivar-group)]	5e-07
TMIRS_077_G09.F	-1.63503	0.0488405	-2.5526	0.0059424	ribosomal protein I [Ceratopteris richardii]	7e-07
Contig15903	-1.63266	0.131534	-2.39207	0.028171	acetylornithine 5-aminotransferase [Dictyostelium discoideum]	5e-25
Contig6817	-1.62955	0.0739594	-2.04536	0.0243562	Phosphatidylinositol 4-kinase, catalytic, alpha polypeptide [Mus musculus]	0.73
Contig3229	-1.60385	0.472438	8.06662	0.0248467	putative aquaporin PIP1-3 [Vitis berlandieri x Vitis rupestris]	1e-27
Contig413	-1.60073	0.0375201	2.41695	0.00454365	harpin-induced protein-related / HIN1-related / harpin-responsive protein-related [Arabidopsis thaliana]	4e-07
WTOV_01-01-17R_D06_InvR_12Feb04_042.ab1	-1.5966	0.150397	-2.69681	0.0196796	acetyl-CoA carboxylase (EC 6.4.1.2) A - soybean	1e-14
Contig3114	-1.59348	0.0111865	-2.24737	0.00149635	lectin-like receptor kinase 7;2 [Medicago truncatula]	4e-46
Contig15581	-1.58744	0.105682	2.39111	0.0171158	putative callose synthase 1 catalytic subunit [Oryza sativa (japonica cultivar-group)]	2e-71
Contig3233	-1.58312	0.0641387	-2.11113	0.0145222	GNS1/SUR4 membrane family protein [Arabidopsis thaliana]	4e-69
Contig16893	-1.57928	0.0292348	2.78784	0.00172483	conserved hypothetical protein [Bacteroides thetaiotaomicron VPI-5482]	4e-10
Contig1734	-1.57669	0.0811984	2.07754	0.0203951	unknown protein [Oryza sativa (japonica cultivar-group)]	8e-85
Contig15489	-1.57648	0.00890641	-2.16481	0.00127708	hypothetical protein LOC549033 [Xenopus tropicalis]	4e-09
Contig2131	-1.57102	0.135148	2.00904	0.0447897	putative auxin-independent growth promoter [Oryza sativa (japonica cultivar-group)]	4e-98
Contig2053	-1.56568	0.188853	2.87483	0.0203698	unknown protein [Arabidopsis thaliana]	3e-13
Contig14824	-1.56121	0.0550335	4.29971	0.000925456	PREDICTED P0539D10.38 gene product [Oryza sativa (japonica cultivar-group)]	3e-15
Contig10571	-1.55781	0.114231	2.37676	0.0170445	putative choline kinase	8e-93
Contig3327	-1.55401	0.0397611	6.0701	0.000251676	protein T4O12.13 [imported] - Arabidopsis thaliana	2e-13
TMIRS_093_B02.F	-1.54869	0.184507	-2.1513	0.0485645	auxin-induced protein [Pisum sativum]	2e-38
Contig13751	-1.5381	0.0825522	-2.29769	0.0112269	transcription factor TINY-like protein [Arabidopsis thaliana]	5e-37
Contig6759	-1.5328	0.203749	2.43581	0.0340796	putative enthoprotin [Oryza sativa (japonica cultivar-group)]	1e-20
Contig5675	-1.53271	0.0837396	3.03265	0.0039967	expressed protein [Arabidopsis thaliana]	5e-37
Contig15502	-1.53176	0.0324818	-2.13639	0.00462061	BGGP Beta-1-3-galactosyl-O-glycosyl-glycoprotein [Triticum aestivum]	2e-76
Contig1120	-1.52504	0.091685	-2.35061	0.0110361	unnamed protein product [Arabidopsis thaliana]	2e-47
Contig2165	-1.51969	0.181067	2.26717	0.0340638	COG3413: Predicted DNA binding protein [Ferroplasma acidarmanus]	4.9
Contig13663	-1.51436	0.188854	2.15654	0.0428449	F84772 hypothetical protein At2g35760 [imported] - Arabidopsis thaliana	1e-58
Contig16667	-1.50271	0.172462	3.08759	0.0100895	putative protein [Arabidopsis thaliana]	4.7
Contig10074	-1.49892	0.00859996	-2.00157	0.00118144	mitochondrial chaperonin-60	e-107
Contig15780	-1.49394	0.0703627	2.28851	0.00720441	pyridoxal-phosphate dependent enzyme [Azoarcus sp. EbN1]	1e-49
Contig6291	-1.48835	0.105611	2.52952	0.00826696	xyloglucan endotransglucosylase/hydrolase precursor [Vigna radiata]	4e-95
TMIRS_024_G04.F	-1.48565	0.0963037	5.19726	0.00083821	Anter-specific proline-rich protein APG precursor-like [Oryza sativa (japonica cultivar-group)]	1e-38
Contig2062	-1.47651	0.0297557	2.79109	0.000957275	OSJNBb0038F03.8 [Oryza sativa (japonica cultivar-group)]	5e-43
Contig9400	-1.46978	0.247151	4.26198	0.00699492	At5g03040/F15A17_70 [Arabidopsis thaliana]	0.32
Contig13145	-1.46936	0.168015	-2.1354	0.0295331	glutamate 1-semialdehyde aminotransferase [Brassica napus]	0.0
TMIRS_061_A07.F	-1.46376	0.0207289	2.10515	0.00193123	putative dicarboxylate transporter [Oryza sativa (japonica cultivar-group)]	1e-07
Contig13	-1.46367	0.284507	-5.30129	0.00566887	homeobox 1 [Picea abies]	0.0
TMIRS_023_E04.F	-1.45823	0.105146	2.07364	0.0156615	unknown protein [Oryza sativa (japonica cultivar-group)]	2e-04
Contig5279	-1.45757	0.143473	3.61384	0.00345423	beta-tubulin [Avena sativa]	e-153
TMIRS_103_E11.F	-1.45415	0.0700191	-2.03013	0.00970446	Contains similarity to a mitochondrial ribosomal protein from Saccharomyces cerevisiae	3e-18
Contig16020	-1.44658	0.0263311	-2.2116	0.001786	unknown [Arabidopsis thaliana]	3e-06
Contig13993	-1.4457	0.360725	3.69888	0.0215937	unnamed protein product [Arabidopsis thaliana] ref|NP_196898.1| hypothetical protein [Arabidopsis thaliana]	1e-04
Contig1279	-1.44556	0.31771	7.96989	0.00301794	ESTs D15336(C0474) [Oryza sativa (japonica cultivar-group)]	4e-21
Contig1362	-1.44214	0.167956	2.34128	0.0174379	unnamed protein product [Arabidopsis thaliana]	1e-07
Contig15892	-1.44014	0.167611	-2.26695	0.0194848	Similar to CGI-96 protein [Homo sapiens]	3e-15
Contig10372	-1.43974	0.309832	2.43074	0.0472556	receptor protein kinase PERK1-like [Oryza sativa (japonica cultivar-group)]	2e-40
Contig7937	-1.43919	0.215532	-2.35315	0.0259367	hypothetical protein DDB0218655 [Dictyostelium discoideum]	9.5
Contig4642	-1.43784	0.0574963	-2.57933	0.00232335	unknown protein [Arabidopsis thaliana]	2e-96
Contig14653	-1.43627	0.293175	2.39382	0.0434463	hypothetical protein DDB0188123 [Dictyostelium discoideum]	7e-63
Contig16510	-1.43566	0.0287475	-2.14087	0.00214862	PREDICTED: similar to RIKEN cDNA 1810009K13 [Rattus norvegicus]	6e-14
Contig17981	-1.43071	0.141796	2.5278	0.00910989	AMP-binding protein, putative [Arabidopsis thaliana]	9e-52
Contig13096	-1.42731	0.108756	-2.14031	0.0116863	putative cinnamoyl-CoA reductase [Arabidopsis thaliana] gb|AAM61149.1|	6e-70
Contig1501	-1.42634	0.247068	2.63329	0.0209665	auxilin-like protein [Arabidopsis thaliana] emb|CAB40995.1|	6e-55
Contig1564	-1.42443	0.27923	2.54661	0.0298068	OSJNBb0004A17.11 [Oryza sativa (japonica cultivar-group)]	0.20
Contig17299	-1.41552	0.147068	-3.32859	0.00341673	S39565 GTP-binding protein rab1 - soybean gb|AAA34003.1| Rab7p	1e-45
Contig14782	-1.40608	0.243639	-2.40256	0.0245869	putative transcription factor [Arabidopsis thaliana] ref|NP_191931.1|	1.2
Contig16127	-1.40224	0.323742	2.76985	0.0275671	unknown protein [Arabidopsis thaliana]	4e-13
Contig14626	-1.39998	0.00877878	-2.1214	0.000434865	hypothetical protein LOC66488 [Mus musculus]	3e-10
TMIRS_211_B06.F	-1.39794	0.040987	2.05758	0.00305179	cytochrome P450, putative [Arabidopsis thaliana]	6e-10
TMIRS_186_D12.F	-1.39786	0.157921	2.96346	0.00491403	putative cytochrome P450 [Oryza sativa (japonica cultivar-group)]	0.005
HYP3_01-01-04R_B08_InvR_13Apr04_062.ab1	-1.39369	0.0973371	-2.02908	0.0100655	unknown protein [Arabidopsis thaliana] ref|NP_564032.1| expressed protein [Arabidopsis thaliana]	7e-29
Contig88	-1.39133	0.23958	8.33463	0.000895041	acid phosphatase [Lycopersicon esculentum] pir||T06587	2e-47
TMIRS_109_D01.F	-1.38746	0.251155	-2.06406	0.0412913	unknown [Arabidopsis thaliana]	5e-60
Contig3134	-1.38477	0.104932	2.11629	0.00857876	glycine-rich protein [Arabidopsis thaliana]	2.8
Contig3303	-1.38025	0.134089	4.1561	0.0011573	oxidoreductase, 2OG-Fe(II) oxygenase family protein [Arabidopsis thaliana]	1e-72
Contig3089	-1.38011	0.10541	-3.57557	0.0011794	roc1 (homeobox)	2e-30
Contig3036	-1.37963	0.0594376	-2.29103	0.00254974	putative leucine zipper protein [Oryza sativa (japonica cultivar-group)]	2e-15
TMIRS_126_A01.F	-1.37892	0.193025	4.45153	0.00190617	unknown protein [Oryza sativa (japonica cultivar-group)] dbj|BAC24866.1|	3e-16
Contig15796	-1.37881	0.0468469	-2.24196	0.00203605	glycosyl hydrolase family 17 protein [Arabidopsis thaliana]	e-161
TSMB_1-05-01_H12_LibSeq2_29Dec03_082.ab1	-1.37449	0.059083	2.13995	0.0033307	putative receptor-type protein kinase LRK1 [Oryza sativa (japonica cultivar-group)]	2e-59
TMIRS_006_A03.F	-1.37323	0.152969	2.16693	0.0127001	At3g53030/F8J2_200 [Arabidopsis thaliana] gb|AAK73990.1| AT3g53030/F8J2_200 [Arabidopsis thaliana]	4e-34
Contig15472	-1.37197	0.235448	4.6408	0.00248214	Hypothetical protein CBG23806 [Caenorhabditis briggsae]	2.0
Contig15873	-1.36499	0.0880917	10.4516	7.12743e-05	putative glutamyl-tRNA(Gln) amidotransferase [Bradyrhizobium japonicum USDA 110]	1e-09
Contig14102	-1.36127	0.129247	2.07154	0.0108038	extensin-like protein	5.2
Contig15992	-1.35256	0.290514	2.16247	0.0359456	unnamed protein product [Kluyveromyces lactis NRRL Y-1140]	9e-08
Contig17591	-1.34984	0.128102	4.14629	0.000817077	nam-like protein 18 [Petunia x hybrida]	4.5
Contig16055	-1.3462	0.0866023	3.10155	0.00100104	unknown [Arabidopsis thaliana]	2.5
Contig4640	-1.33871	0.0785767	2.27083	0.0027227	trithorax protein trxII [Drosophila melanogaster]	4.4
Contig15632	-1.33149	0.25506	-2.23221	0.0204201	dihydrodipicolinate synthase [Arabidopsis thaliana]	e-169
TMIRS_103_A02.F	-1.32794	0.119245	2.05676	0.00735462	CG16947-PA [Drosophila melanogaster] gb|AAF52385.2| CG16947-PA [Drosophila melanogaster]	0.001
Contig2212	-1.32452	0.212817	3.44603	0.00286063	hypothetical protein [Oryza sativa (japonica cultivar-group)]	6e-15
Contig2463	-1.32019	0.322745	2.91524	0.0122399	kinase-like protein [Arabidopsis thaliana]	4e-12
Contig13672	-1.31771	0.552675	3.83337	0.0344157	alpha-tubulin 2 [Gossypium hirsutum] sp|Q6VAG0|TBA2_GOSHI Tubulin alpha-2 chain (Alpha-2 tubulin)	0.0
TMIRS_016_H12.F	-1.3128	0.34993	2.2525	0.0343447	putative vacuolar ATPase subunit d [Mesembryanthemum crystallinum]	9e-18
TMIRS_182_F06.F	-1.31212	0.118388	2.23018	0.00424521	universal stress protein [Hordeum vulgare subsp. vulgare]	4e-21
TMIRS_137_B04.F	-1.30973	0.062808	-2.09987	0.00215529	putative S-ribonuclease binding protein SBP1 [Arabidopsis thaliana]	2e-10
TMIRS_190_H08.F	-1.30883	0.0581294	2.01212	0.00239678	cyclin-like protein [Oryza sativa (japonica cultivar-group)]	0.009
Contig14677	-1.30812	0.336937	-2.3155	0.0270834	putative AT-hook DNA-binding protein [Oryza sativa (japonica cultivar-group)]	8e-43
TS_1-04-02_B02_LibSeq2_28Nov03_014.ab1	-1.30755	0.209802	2.29657	0.00982082	unknown protein [Oryza sativa (japonica cultivar-group)]	9e-14
Contig17179	-1.30563	0.0500712	2.42409	0.000770952	guanine nucleotide exchange family protein [Arabidopsis thaliana]	5e-19
Contig17336	-1.30514	0.133773	3.1889	0.00122039	conserved hypothetical [Synechococcus sp. WH 8102]	1.5
Contig4608	-1.29906	0.0288596	2.61181	0.000254834	Myb15 protein [Oryza sativa] emb|CAC85051.1| Myb13 protein [Oryza sativa]	5e-64
Contig15465	-1.29859	0.126037	2.06447	0.0058847	reticulon family protein (RTNLB5) [Arabidopsis thaliana]	1e-28
Contig1776	-1.28419	0.10568	5.14389	0.000167374	unknown [Arabidopsis thaliana]	2e-14
Contig14213	-1.2836	0.409954	3.29549	0.0117718	putative cold acclimation protein [Oryza sativa (japonica cultivar-group)]	1e-72
Contig15639	-1.28216	0.207357	2.45049	0.00562236	unknown [Arabidopsis thaliana]	1e-18
Contig50	-1.28166	0.188028	-2.08055	0.00944084	putative beta-galactosidase [Arabidopsis thaliana]	3e-41
Contig2007	-1.27543	0.40413	2.15238	0.0425404	unknown protein [Arabidopsis thaliana]	4e-38
WTOV_01-01-18R_G01_InvR_12Feb04_003.ab1	-1.27459	0.105316	-2.68517	0.00105444	zinc finger homeobox family protein / ZF-HD homeobox family protein [Arabidopsis thaliana]	2e-18
TMIRS_185_D11.F	-1.2727	0.297366	2.31512	0.0140625	chloroplast nucleoid DNA binding protein-like; nucellin-like protein [Arabidopsis thaliana]	2e-18
Contig1676	-1.26424	0.462225	-2.64465	0.0280706	putative subtilisin serine protease ARA12 [Arabidopsis thaliana]	e-114
Contig6396	-1.2612	0.2232	3.42888	0.00157042	OSJNBa0043L24.9 [Oryza sativa (japonica cultivar-group)]	2e-43
TMIRS_050_H02.F	-1.25941	0.358001	2.66443	0.0116075	At3g26670 [Arabidopsis thaliana] gb|AAM13128.1| unknown protein [Arabidopsis thaliana]	9e-18
Contig16010	-1.25559	0.158985	2.53631	0.00211452	putative NAC transcription factor [Oryza sativa (japonica cultivar-group)]	1e-07
TMIRS_206_B03.F	-1.25543	0.427285	-3.41826	0.00884559	F5O11.10 [Arabidopsis thaliana]	2e-72
Contig15448	-1.25516	0.442114	2.30174	0.0353163	ankyrin repeat family protein [Arabidopsis thaliana]	2e-28
Contig13364	-1.2529	0.110856	-2.50811	0.00113865	desacetoxyvindoline 4-hydroxylase [Catharanthus roseus]	2e-73
Contig14722	-1.25142	0.159811	2.89279	0.00122504	hypothetical protein [Oryza sativa (japonica cultivar-group)]	9e-14
Contig15564	-1.24872	0.282546	2.7978	0.00454607	unnamed protein product [Tetraodon nigroviridis]	6.9
Contig6098	-1.244	0.57495	2.93465	0.0396741	Putative submergence induced, nickel-binding protein 2A [Oryza sativa (japonica cultivar-group)]	8e-91
Contig1846	-1.24377	0.0530346	3.20301	0.000131171	serin carboxypeptidase-like protein [Arabidopsis thaliana]	2e-85
Contig17881	-1.24218	0.523769	7.17107	0.00317239	T09527 glycine-rich protein 1 - chickpea	0.003
Contig14320	-1.24094	0.216	3.08992	0.00155182	unnamed protein product [Yarrowia lipolytica CLIB99] ref|XP_500836.1| hypothetical protein [Yarrowia lipolytica]	8.6
Contig15628	-1.23421	0.42157	-2.10795	0.0338495	glyoxal oxidase-related [Arabidopsis thaliana]	9e-56
Contig5753	-1.23372	0.462317	2.21345	0.0372203	zinc finger (C3HC4-type RING finger) family protein / ankyrin repeat family protein [Arabidopsis thaliana]	2e-38
TMIRS_106_D10.F	-1.23172	0.454595	2.32483	0.0286037	GTP binding protein [Cichorium intybus x Cichorium endivia]	2e-21
Contig3843	-1.22584	0.351853	2.33957	0.0117439	dehydration-responsive protein-related [Arabidopsis thaliana]	6e-07
TMIRS_186_B06.F	-1.22411	0.409728	2.83442	0.00904418	chorismate synthase 2 [Lycopersicon esculentum]	6.4
Contig17236	-1.22068	0.282654	3.23159	0.00187666	unnamed protein product [Tetraodon nigroviridis]	9.3
Contig5244	-1.21878	0.243382	3.43172	0.00104116	GMFP7 [Glycine max]	2e-37
Contig2793	-1.21643	0.300764	3.21618	0.0021006	expressed protein [Arabidopsis thaliana]	2e-30
Contig10777	-1.21484	0.148212	3.62522	0.000291691	cytochrome p450 - like protein [Arabidopsis thaliana]	8e-46
Contig497	-1.21464	0.350796	2.42494	0.00860047	14-3-3 brain protein homolog [Vicia faba]	e-111
Contig2848	-1.21328	0.460685	2.66401	0.0144714	predicted protein [Magnaporthe grisea 70-15]	0.97
TS_02-01-03R_E10_InvR_09Feb04_072.ab1	-1.20558	0.423927	-2.53732	0.011416	thaumatin-like protein [Arabidopsis thaliana]	5e-13
Contig3201	-1.197	0.497124	-2.03348	0.0421992	Arginine biosynthesis bifunctional protein argJ 1	6e-28
Contig17253	-1.18733	0.206742	3.31387	0.000464756	auxin-responsive family protein [Arabidopsis thaliana]	3e-26
Contig549	-1.17736	0.150927	2.57996	0.000502798	BEL1-related homeotic protein 29	9e-20
Contig16686	-1.17483	0.195298	2.64272	0.000722875	lysine ketoglutarate reductase trans-splicing related 1-like [Oryza sativa (japonica cultivar-group)]	1e-37
Contig16602	-1.17412	0.612097	2.33437	0.0441017	expressed protein [Arabidopsis thaliana]	3e-06
Contig1940	-1.17336	0.220907	2.27516	0.00173328	lysine and histidine specific transporter, putative [Arabidopsis thaliana]	e-109
Contig14925	-1.17236	0.572122	2.33149	0.0307562	Unknown protein [Oryza sativa (japonica cultivar-group)]	8.7
Contig9184	-1.17195	0.208302	2.06551	0.00237502	nod26-like major intrinsic protein [Cicer arietinum]	0.18
Contig4866	-1.16899	0.483122	2.25471	0.0158584	putative pectate lyase [Arabidopsis thaliana]	e-171
Contig2043	-1.16812	0.541752	2.03339	0.0383098	unnamed protein product [Oryza sativa (japonica cultivar-group)]	6.7
Contig15596	-1.16764	0.478317	3.8381	0.00247081	OSJNBb0020O11.8 [Oryza sativa (japonica cultivar-group)]	2e-24
TMIRS_114_H11.F	-1.16723	0.534917	2.00462	0.0380406	P0504E02.2 [Oryza sativa (japonica cultivar-group)]	2e-07
Contig3600	-1.16509	0.464085	-2.78318	0.00562903	unnamed protein product [Yarrowia lipolytica CLIB99]	3.9
Contig3223	-1.16462	0.314247	2.07112	0.00534972	No Hits
Contig3330	-1.16257	0.509602	3.88225	0.00287042	leucine-rich repeat receptor-like kinase [Ipomoea batatas]	0.10
Contig6333	-1.16254	0.662752	2.51302	0.0451764	glycine-rich protein [Brassica oleracea]	0.001
Contig2352	-1.16208	0.322482	2.78925	0.00152961	sugar transporter, putative [Arabidopsis thaliana]	2e-41
Contig3155	-1.16167	0.444018	2.09546	0.0138303	protease inhibitor/seed storage/lipid transfer protein (LTP) family protein [Arabidopsis thaliana]	6e-26
Contig11286	-1.16166	0.479667	2.04368	0.0205796	N-acylethanolamine amidohydrolase [Arabidopsis thaliana]	8e-50
Contig14454	-1.15964	0.330827	2.02414	0.00623342	TGACG-motif binding factor [Glycine max] pir||T08591 TGACG-motif binding protein STF1 - soybean	0.36
Contig343	-1.1523	0.558053	2.61977	0.0122932	PREDICTED: hypothetical protein XP_579536 [Rattus norvegicus]	0.75
Contig2840	-1.15015	0.516854	-2.04126	0.0223175	hypothetical protein DDB0189090 [Dictyostelium discoideum]	3e-36
Contig15316	-1.14906	0.303451	2.28584	0.00216888	OSJNBa0088H09.9 [Oryza sativa (japonica cultivar-group)]	2e-08
SLDOV_01-01-24R_H09_InvR_11Feb04_065.ab1	-1.14777	0.335015	-2.60154	0.00161099	proline-rich protein family-like [Oryza sativa (japonica cultivar-group)	4e-05
Contig5395	-1.14673	0.37085	-2.04763	0.00620411	phenylalanine ammonia-lyase 1 [Manihot esculenta]	0.0
Contig835	-1.14486	0.546341	5.82695	0.00101561	expansin [Pyrus communis]	2e-23
Contig15981	-1.14176	0.128026	6.92975	9.73226e-06	transcription factor lim1 [Eucalyptus camaldulensis]	1e-86
Contig16295	-1.14014	0.520887	2.46461	0.0084347	potential autophagy related protein Atg2 [Candida albicans SC5314]	0.078
Contig15866	-1.13954	0.628177	3.4738	0.00753132	hypothetical protein [Arabidopsis thaliana]	2e-27
Contig2907	-1.13743	0.711135	2.58079	0.0428827	putative nitrate-induced protein [Oryza sativa (japonica cultivar-group)]	8e-17
TMIRS_015_A05.F	-1.1298	0.558053	4.478	0.00142962	unknown protein [Arabidopsis thaliana] ref|NP_850514.1| expressed protein [Arabidopsis thaliana]	4e-42
Contig3467	-1.12857	0.346419	5.23482	0.000128292	putative protein [Arabidopsis thaliana]	2e-15
Contig16167	-1.12851	0.395024	2.07279	0.00456608	putative CfxY protein [Oryza sativa (japonica cultivar-group)]	2e-57
Contig1549	-1.11953	0.459062	-2.15706	0.00508184	unknown protein [Arabidopsis thaliana] gb|AAO63288.1| At3g61840 [Arabidopsis thaliana]	0.003
Contig4637	-1.11799	0.687797	2.45415	0.0253503	AT3g27090/MOJ10_18 [Arabidopsis thaliana] dbj|BAB01090.1|	6e-73
Contig17272	-1.11636	0.282764	2.38848	0.000605879	unknown protein [Arabidopsis thaliana]	1e-18
TMIRS_107_G05.F	-1.11604	0.469	6.34781	0.000176687	protease inhibitor/seed storage/lipid transfer protein (LTP) family protein [Arabidopsis thaliana]	2e-13
TMIRS_214_B08.F	-1.11026	0.576915	2.25311	0.00923861	At1g22470/F12K8_18 [Arabidopsis thaliana]	7.5
Contig5427	-1.10966	0.678841	2.03387	0.0383574	OSJNBa0011L07.1 [Oryza sativa (japonica cultivar-group)]	7e-22
HYP7_01-01-23R_C12_InvR_21Apr04_092.ab1	-1.10662	0.427699	6.66408	7.88505e-05	putative family II lipase EXL4 [Oryza sativa (japonica cultivar-group)]	8e-21
Contig2528	-1.10323	0.370357	2.0359	0.00187536	unknown protein [Oryza sativa (japonica cultivar-group)]	2e-28
TMIRS_213_F05.F	-1.10058	0.456123	-7.82756	5.99057e-05	2-oxoglutarate-dependent dioxygenase, putative [Arabidopsis thaliana]	1e-26
TMIRS_103_F07.F	-1.09983	0.484152	-2.39768	0.00210279	virus assembly protein F10L orthologue [Fowlpox virus (isolate HP-438[Munich])]	4.9
TMIRS_081_D12.F	-1.09689	0.753332	2.87872	0.0183233	unnamed protein product [Arabidopsis thaliana]	6e-05
Contig17748	-1.09684	0.689147	4.28714	0.00247492	putative dirigent protein [Arabidopsis thaliana]	1e-47
Contig10694	-1.09611	0.684353	-2.4675	0.012588	unknown [Arabidopsis thaliana]	8e-39
Contig5582	-1.09574	0.739315	-2.19662	0.0372799	putative 3-hydroxybutyryl-CoA dehydrogenase [Arabidopsis thaliana]	e-123
Contig16178	-1.09555	0.480099	2.07857	0.00336736	unknown [Arabidopsis thaliana]	5e-75
TMIRS_141_F09.F	-1.09525	0.553986	2.84542	0.0017655	hypothetical protein B9002 [Zea mays]	1e-55
Contig15741	-1.09302	0.535665	4.49784	0.000333035	hypothetical protein [Fragaria x ananassa]	8e-14
Contig9487	-1.08155	0.53582	3.53197	0.000403785	PSII D2 protein [Arabidopsis thaliana]	2e-57
Contig2667	-1.07977	0.580711	2.91584	0.00111482	NADH dehydrogenase subunit 7 [Laurus nobilis]	0.95
TMIRS_008_E06.F	-1.07894	0.604809	5.00161	0.000287186	diphenol oxidase pir||JC5229 laccase (EC 1.10.3.2) precursor - common tobacco	5e-40
Contig3365	-1.07888	0.740141	2.05706	0.0278483	HSBP1-like protein [Drosophila melanogaster]	1e-10
TMIRS_102_E08.F	-1.07593	0.768798	3.83756	0.00444763	fimbrin-like protein [Arabidopsis thaliana]	1e-40
Contig3322	-1.07495	0.775749	3.91879	0.00450879	alpha-expansin [Cicer arietinum]	7e-62
Contig15675	-1.07044	0.679215	2.09732	0.00837559	F-box family protein [Arabidopsis thaliana]	4e-29
Contig3181	-1.05961	0.853962	-2.62774	0.030651	probable peptide transport protein T17F15.170 - Arabidopsis thaliana	3e-14
Contig3898	-1.0502	0.873268	-2.52366	0.0324948	putative chloroplast inner envelope protein [Arabidopsis thaliana]	3e-77
Contig3157	-1.04996	0.860579	-3.27884	0.0103288	nucleolar protein [Arabidopsis thaliana]	8e-88
Contig15722	-1.04553	0.797462	7.20172	0.000262341	expressed protein [Oryza sativa (japonica cultivar-group)]	3e-23
Contig8267	-1.03914	0.780124	2.77211	0.00136926	acyl-CoA oxidase [Phalaenopsis cv. 'True Lady']	9.2
Contig8636	-1.03621	0.800754	2.12924	0.00459391	hypothetical protein CaO19.2753 [Candida albicans SC5314]	0.088
Contig15156	-1.03533	0.855046	-2.13956	0.012978	immunophilin/FKBP-type peptidyl-prolyl cis-trans isomerase-like [Oryza sativa (japonica cultivar-group)]	6e-11
TMIRS_170_B03.F	-1.03447	0.745847	3.53257	0.000206068	aldehyde dehydrogenase, putative [Oryza sativa (japonica cultivar-group)]	2e-51
TMIRS_141_E06.F	-1.02059	0.934697	-2.1419	0.0310872	invertase/pectin methylesterase inhibitor family protein [Arabidopsis thaliana]	5e-39
R10M_10R_E12_InvR_30Aug04_088.ab1	-1.01389	0.9434	-2.44455	0.00806417	TA3 protein [Oryza sativa (japonica cultivar-group)]	6e-20
Contig1984	-1.01191	0.958631	-3.42148	0.00457678	TPA: growth-regulating factor 12 [Oryza sativa (japonica cultivar-group)] transcription activator	2e-07
Contig16951	-1.00565	0.968411	5.70622	0.000201106	OSJNBa0084K11.4 [Oryza sativa (japonica cultivar-group)]	8e-66
Contig1022	-1.00537	0.977301	2.67258	0.00513777	similar to Arabidopsis thaliana (Mouse-ear cress). At1g73920/F2P9_21 [Dictyostelium discoideum]	2e-18
TMIRS_147_D03.F	-1.00512	0.980798	3.63054	0.00295823	unnamed protein product [Arabidopsis thaliana]	6e-23
Contig4660	1.00257	0.986073	3.6676	0.000715364	putative HGA1 [Oryza sativa (japonica cultivar-group)]	9e-30
Contig5190	1.01075	0.976028	2.69772	0.041226	zinc finger protein-like [Oryza sativa (japonica cultivar-group)]	7e-73
Contig12255	1.01091	0.9669	3.16675	0.00936681	hypothetical protein LOC68323 [Mus musculus]	2e-29
HYP7_01-01-02R_B12_InvR_13Apr04_094.ab1	1.01258	0.925955	4.13702	0.000356758	zeaxanthin cleavage oxygenase [Crocus sativus]	6e-55
Contig9297	1.01577	0.910332	6.99507	0.000117921	H71407 auxin-induced protein - Arabidopsis thaliana	3e-78
Contig11028	1.01755	0.949678	-2.22691	0.0365404	ethylene-responsive element binding protein 5 [Nicotiana tabacum]	3e-10
Contig14566	1.01786	0.886635	3.0463	0.000669954	TPA: HDC00764 [Drosophila melanogaster]	5.9
Contig13389	1.01863	0.956354	3.99634	0.0119634	fimbrin-like protein AtFim2 [Arabidopsis thaliana]	0.001
Contig15788	1.02514	0.850346	4.52068	0.000256774	alcohol dehydrogenase C [Xanthomonas axonopodis pv. citri str. 306]	8e-27
Contig14685	1.02527	0.876255	2.24436	0.00578511	elicitor-responsive gene-3 [Oryza sativa]	1e-28
Contig2867	1.02621	0.879553	3.98107	0.000994459	glycosyl hydrolase family 3 protein [Arabidopsis thaliana]	4e-88
Contig2513	1.02653	0.878829	2.43611	0.00524369	nodule-specific protein Nlj70 [Lotus japonicus]	1e-64
Contig11375	1.02707	0.903709	2.89885	0.0068199	Hypothetical protein C08B6.11 [Caenorhabditis elegans]	4.6
Contig962	1.03071	0.925114	3.43359	0.0150924	putative SAH7 protein [Gossypium barbadense]	6e-44
Contig11492	1.03592	0.855059	5.09354	0.000848829	putative transcription factor [Arabidopsis thaliana] ref|NP_172491.1| transcription factor LIM	3e-92
Contig6850	1.03805	0.698408	2.40294	0.000612731	short-chain dehydrogenase/reductase (SDR) family protein [Arabidopsis thaliana]	3e-47
TMIRS_041_G06.F	1.0446	0.810328	8.91417	0.000211241	flavonoid 3', 5'-hydroxylase-like protein [Arabidopsis thaliana]	2e-40
TMIRS_231_A12.F	1.04502	0.839046	2.84841	0.00674209	immunoglobulin-like (5G662) [Caenorhabditis elegans]	7.8
R12F_04R_E10_InvR_09Aug04_072.ab1	1.04779	0.836601	7.02683	0.000778478	putative protein tyrosine kinase [Dictyostelium discoideum]	0.35
Contig16169	1.05256	0.846784	2.11844	0.0391612	hypothetical protein MG02511.4 [Magnaporthe grisea 70-15]	10.0
Contig6218	1.05672	0.863098	3.3228	0.0161151	ORF1	6.4
Contig9643	1.05674	0.779309	2.64847	0.00612809	contains weak similarity to Galectin-3 binding protein [Arabidopsis thaliana]	6e-57
Contig2700	1.05863	0.796201	2.66516	0.00897913	calcium-binding EF hand family protein [Arabidopsis thaliana]	1e-44
Contig16061	1.06207	0.741275	3.84906	0.00137488	expansin-1 [Petunia x hybrida]	e-131
Contig17665	1.06426	0.790545	2.43937	0.0152746	alr3813 [Nostoc sp. PCC 7120]	0.002
Contig12604	1.06946	0.797346	2.06216	0.0416541	GA14282-PA [Drosophila pseudoobscura]	0.51
Contig17556	1.07081	0.787948	-2.00512	0.0430521	hypothetical protein [Plasmodium yoelii yoelii]	6.7
Contig4980	1.07119	0.602381	2.40434	0.00196691	betaine/proline transporter [Avicennia marina]	3e-82
Contig3240	1.07241	0.796272	2.26664	0.0319782	dentin matrix protein 1 [Noctilio albiventris]	1e-04
Contig3137	1.07339	0.575892	2.22126	0.00237288	UDP-glucoronosyl/UDP-glucosyl transferase family protein [Arabidopsis thaliana]	8e-33
TMIRS_030_A03.F	1.08435	0.678761	-2.03829	0.0172333	cyclase-like protein [Oryza sativa (japonica cultivar-group)]	1e-65
Contig18190	1.08595	0.698978	3.07621	0.00478718	DNA binding protein [Arabidopsis thaliana]	0.35
Contig8345	1.08808	0.736903	-2.25647	0.0255218	hypothetical protein MG06795.4 [Magnaporthe grisea 70-15]	0.51
TMIRS_203_D04.F	1.09168	0.414713	2.18467	0.00126308	OSJNBb0116K07.19 [Oryza sativa (japonica cultivar-group)]	1e-09
Contig17892	1.09404	0.670888	-2.2751	0.0138427	armadillo/beta-catenin repeat family protein [Arabidopsis thaliana]	6e-24
Contig3291	1.10653	0.536781	4.00528	0.000759244	leucine-rich repeat family protein / protein kinase family protein [Arabidopsis thaliana]	5e-37
Contig17573	1.10856	0.369015	2.13158	0.00175392	unknown protein [Arabidopsis thaliana]	3e-29
Contig14987	1.11388	0.740561	6.26196	0.00379464	CBL-interacting protein kinase 18 (CIPK18) [Arabidopsis thaliana]	4e-04
Contig9529	1.1179	0.651218	2.62425	0.0134463	zinc finger (B-box type) family protein / salt-tolerance protein (STO) [Arabidopsis thaliana]	2e-55
Contig2933	1.1197	0.53788	2.46882	0.00577284	A84752 hypothetical protein At2g34070 [imported] - Arabidopsis thaliana	5e-45
Contig90	1.1279	0.462413	2.85105	0.00211521	expressed protein [Arabidopsis thaliana]	2e-28
Contig3841	1.12888	0.656028	2.05766	0.0459517	putative RNA-binding protein homolog [Oryza sativa (japonica cultivar-group)]	5e-66
TMIRS_027_D12.F	1.13011	0.539368	2.57092	0.00663046	alkaline/neutral invertase [Arabidopsis thaliana]	1e-68
Contig9362	1.13105	0.499701	2.65304	0.00419853	expressed protein [Lycopersicon esculentum]	5e-08
R10M_23R_D04_InvR_02Aug04_026.ab1	1.13351	0.53938	3.02048	0.00409646	hypothetical protein [Oryza sativa (japonica cultivar-group)]	0.31
TMIRS_100_F08.F	1.13525	0.684805	3.81265	0.00996962	putative glutathione S-transferase [Arabidopsis thaliana]	8.3
HYP7_01-01-27R_B01_InvR_23Apr04_013.ab1	1.13675	0.478277	3.05185	0.00244127	bZIP protein pir||T52411 bZIP protein [imported] - Arabidopsis thaliana	3e-24
Contig16586	1.14668	0.546628	3.12233	0.00542877	NADP-dependent malic protein [Ricinus communis]	1.6
TMIRS_197_A05.F	1.14828	0.36462	2.93174	0.00135646	putative NADP-dependent oxidoreductase [Arabidopsis thaliana]	1e-53
Contig17592	1.14936	0.46472	2.05494	0.0139488	myb family transcription factor [Arabidopsis thaliana]	4e-23
Contig6829	1.15109	0.0333022	2.08343	7.66596e-05	eukaryotic initiation factor 4B [Arabidopsis thaliana]	7e-11
TMIRS_183_D06.F	1.1551	0.361138	2.079	0.00638741	glycoprotein homolog [Arabidopsis thaliana]	5e-05
TMIRS_210_F09.F	1.15599	0.363988	-2.37729	0.00362444	COG1145: Ferredoxin [Ralstonia eutropha JMP134]	1.6
HYP3_01-01-17R_C09_InvR_22Apr04_075.ab1	1.15864	0.54563	-2.39577	0.0173498	Unknown protein [Arabidopsis thaliana]	4e-86
Contig3528	1.17032	0.467665	2.93027	0.00539873	unnamed protein product [Arabidopsis thaliana]	1e-19
Contig2459	1.17043	0.485078	2.67086	0.00866676	OSJNBb0005B05.6 [Oryza sativa (japonica cultivar-group)]	3e-27
Contig14961	1.17248	0.451726	-2.22699	0.0137947	OSJNBa0083N12.16 [Oryza sativa (japonica cultivar-group)]	4e-29
Contig5400	1.17507	0.322836	2.23997	0.00488711	hypothetical protein [Neurospora crassa]	0.14
Contig14797	1.17558	0.368823	4.24375	0.000828884	putative ORFX [Oryza sativa (japonica cultivar-group)]	3e-41
HYP3_01-01-33R_G02_InvR_03May04_004.ab1	1.18777	0.521293	-2.10668	0.0383893	sulfate adenylyltransferase [Solanum tuberosum]	3e-79
Contig14349	1.20087	0.275884	2.25275	0.00501035	serine/threonine-protein kinase Nek4-like	3e-11
Contig1963	1.20373	0.302037	7.05761	0.000237427	putative TCP-domain protein [Oryza sativa (japonica cultivar-group)]	7e-08
Contig16727	1.20476	0.307246	2.23885	0.00718694	ABC transporter family protein [Arabidopsis thaliana]	9e-65
Contig1210	1.21018	0.417964	3.01114	0.00645721	myosin [Arabidopsis thaliana] pir||S33812 myosin-like protein ATM - Arabidopsis thaliana	2.5
Contig2861	1.21519	0.325581	-2.06032	0.0142337	purple acid phosphatase [Arabidopsis thaliana] gb|AAC04486.1|	7e-19
Contig2314	1.21819	0.229871	3.61433	0.000770701	GDSL-motif lipase/hydrolase-like protein [Arabidopsis thaliana]	4e-66
Contig4365	1.2214	0.23552	2.40005	0.0036407	allergen-like [Oryza sativa (japonica cultivar-group)]	7e-51
TMIRS_222_G06.F	1.22721	0.487653	8.77684	0.00126201	putative ubiquitin [Oryza sativa (japonica cultivar-group)]	3e-23
Contig5203	1.2296	0.421838	2.97213	0.00922789	arabinosidase ARA-1 [Lycopersicon esculentum]	1e-70
Contig16218	1.2296	0.13601	2.6086	0.000987029	unknown protein [Arabidopsis thaliana]	5e-43
Contig2878	1.24025	0.406405	2.27746	0.0239395	stress inducible protein-like [Oryza sativa (japonica cultivar-group)]	5e-28
TMIRS_075_B06.F	1.24566	0.141101	2.83274	0.000970364	UTP-glucose glucosyltransferase [Manihot esculenta]	1e-65
TMIRS_056_F04.F	1.26538	0.60102	9.63064	0.00548427	phosphatidylglycerol specific phospholipase C [Arabidopsis thaliana]	2e-22
Contig11867	1.26665	0.359638	2.23061	0.0246992	putative quinone oxidoreductase	e-115
WTOV_01-01-03R_H10_InvR_22Jan04_066.ab1	1.28774	0.35279	5.22458	0.00235447	putative auxin-responsive GH3 protein [Oryza sativa (japonica cultivar-group)]	4e-59
Contig9533	1.29048	0.0956961	2.97913	0.00074578	unknown protein [Oryza sativa (japonica cultivar-group)]	8e-58
Contig3101	1.30039	0.182591	3.31016	0.00183516	putative RNA-binding protein [Arabidopsis thaliana]	e-120
Contig2492	1.30102	0.178449	2.75953	0.00326901	glutathione S-transferase (GST6) [Arabidopsis thaliana]	3e-52
Contig5611	1.31594	0.140029	2.33748	0.00473517	GA3 [Arabidopsis thaliana]	e-146
Contig14631	1.31648	0.053231	2.14473	0.00166095	hypothetical protein [Solanum demissum]	1e-17
Contig13991	1.31988	0.125895	2.36352	0.00393076	putative 1,2-diacylglycerol 3-beta-galactosyltransferase [Oryza sativa (japonica cultivar-group)]	6e-39
Contig12512	1.32616	0.0737488	4.32207	0.000236811	1-phosphatidylinositol phosphodiesterase-related [Arabidopsis thaliana]	e-140
Contig6704	1.33923	0.153884	3.46309	0.00171777	At2g29660 [Arabidopsis thaliana]	1e-79
Contig5269	1.34086	0.236198	-2.03499	0.0279665	PREDICTED: plexin A3 [Pan troglodytes]	0.35
Contig3193	1.34102	0.36463	4.16067	0.00768024	hypothetical protein mlr2012 [Mesorhizobium loti MAFF303099]	1.5
Contig16219	1.35841	0.166473	2.59054	0.00630259	unknown [Arabidopsis thaliana]	2e-36
Contig5013	1.3621	0.255033	4.64181	0.00273926	LON1 protease [Zea mays]	1e-97
HYP7_01-01-27R_H04_InvR_23Apr04_018.ab1	1.36376	0.290298	2.05835	0.0471939	OSJNBa0043A12.14 [Oryza sativa (japonica cultivar-group)]	1e-16
Contig2323	1.36388	0.0393195	2.17292	0.00165538	high molecular weight neurofilament	0.90
Contig6615	1.36697	0.295399	3.24664	0.0105692	expressed protein (with alternative splicing) [Oryza sativa (japonica cultivar-group)]	4e-08
Contig5876	1.37797	0.370972	2.70385	0.0354015	putative hypersensitive-induced response protein [Oryza sativa (japonica cultivar-group)]	6e-41
Contig1152	1.38413	0.246315	2.11892	0.0350318	aromatic rich glycoprotein JP630 [Arabidopsis thaliana]	1e-72
TMIRS_147_F04.F	1.38451	0.115809	8.11982	0.000208931	putative Rho GDP dissociation inhibitor [Nicotiana tabacum]	5e-25
Contig9149	1.38653	0.301317	3.19586	0.0135221	No Hits
Contig3521	1.38983	0.0902146	-2.19376	0.00605588	patatin-related [Arabidopsis thaliana]	4e-57
Contig3747	1.4163	0.0999741	-5.17412	0.000547271	LacZ alpha protein [Cloning vector pUvBBAC]	2e-14
Contig5451	1.41684	0.0152806	2.26035	0.000680985	putative protein [Arabidopsis thaliana] gb|AAK96859.1| putative protein [Arabidopsis thaliana]	7e-22
Contig5623	1.41969	0.364517	4.5509	0.0115141	OJ000114_01.8 [Oryza sativa (japonica cultivar-group)]	6e-25
Contig16493	1.4215	0.216754	5.91346	0.00177574	unnamed protein product [Mus musculus]	9.3
TMIRS_049_C05.F	1.42244	0.153917	3.84201	0.00257072	hypothetical protein [Trypanosoma brucei]	3.7
Contig1569	1.42674	0.225253	2.32003	0.0274681	putative F-box protein Fbl2 [Oryza sativa (japonica cultivar-group)]	8e-58
TMIRS_011_E06.F	1.4437	0.164614	2.07204	0.0280411	glutamine-dependent asparagine synthetase [Triticum aestivum]	1e-33
HYP7_01-01-24R_H11_InvR_21Apr04_081.ab1	1.45042	0.157098	2.30613	0.0174423	leaf senescence related protein-like [Oryza sativa (japonica cultivar-group)]	7e-15
HYP3_01-01-38R_F07_InvR_03May04_053.ab1	1.4516	0.138677	2.36148	0.0130973	unknown protein [Oryza sativa (japonica cultivar-group)]	3e-06
Contig5700	1.46551	0.182028	2.62188	0.0152473	hypothetical protein protein [Bacillus cereus G9241]	3.8
Contig15067	1.46983	0.150844	2.12249	0.0256941	alternative oxidase [Crocus sativus]	0.70
Contig3052	1.47946	0.136556	2.50299	0.0121129	transcriptional regulator, AraC family [Bacillus thuringiensis serovar konkukian str. 97-27]	3.7
Contig1461	1.50312	0.199894	14.2894	0.000560203	At1g45130/F27F5_20 [Arabidopsis thaliana]	6e-36
Contig14996	1.54185	0.0526767	4.60753	0.000653607	putative pyrophosphate-dependent phosphofructo-1-kinase [Oryza sativa (japonica cultivar-group)]	5e-55
00120025069.E09_01090607FN.scf	1.54596	0.151926	3.17429	0.00940726	DNA-dependent RNA polymerase	2.4
Contig5285	1.55165	0.211467	2.33089	0.045815	putative plasma membrane intrinsic protein [Populus tremula x Populus tremuloides]	e-134
Contig5090	1.5592	0.232566	-4.36197	0.00958228	subtilisin-like serine protease [Arabidopsis thaliana]	8e-26
Contig14714	1.6034	0.137146	4.77638	0.00355709	ferritin subunit cowpea2 precursor [Vigna unguiculata]	3e-79
Contig13013	1.6162	0.0253352	2.10169	0.00574886	PREDICTED: similar to putative pheromone receptor V2R2 [Mus musculus]	1.9
Contig14625	1.66325	0.180827	2.51874	0.0424332	unnamed protein product [Arabidopsis thaliana]	4e-25
Contig4845	1.67834	0.00942285	2.22882	0.00192219	hypothetical protein [Arabidopsis thaliana]	4e-12
Contig3252	1.68355	0.0164837	3.06733	0.00102696	ribonucleotide reductase [Arabidopsis thaliana]	e-104
Contig16919	1.69182	0.169835	2.43898	0.0470975	putative kinesin [Oryza sativa (japonica cultivar-group)]	1e-16
Contig23	1.72841	0.143665	3.25516	0.0173163	soluble acid invertase [Phaseolus vulgaris]	6e-80
TMIRS_014_F10.F	1.7373	0.0412998	-2.26787	0.0117145	putative receptor-like protein kinase [Oryza sativa (japonica cultivar-group)]	2e-07
TSMB_1-04-04_B04_LibSeq2_16Dec03_030.ab1	1.74036	0.140121	4.19583	0.00894517	putative anther-specific proline-rich protein [Oryza sativa (japonica cultivar-group)]	6e-26
Contig6612	1.76584	0.055715	7.06845	0.000779298	tonoplast intrinsic protein gamma (gamma-TIP) [Arabidopsis thaliana]	9e-25
Contig11002	1.7698	0.162059	8.20782	0.00321971	tonoplast intrinsic protein 1;1 [Mimosa pudica]	e-117
Contig4178	1.82561	0.18037	-3.35633	0.0310638	putative protein [Arabidopsis thaliana]	2e-24
Contig14543	1.83087	0.0311257	3.53917	0.00243045	myosin heavy chain-like [Oryza sativa (japonica cultivar-group)]	2e-33
Contig12523	1.84618	0.0697152	5.68999	0.00222142	endoxyloglucan transferase [Daucus carota]	e-128
TMIRS_200_D09.F	1.86353	0.0459028	3.90669	0.00331728	putative peptide transporter protein [Arabidopsis thaliana]	9e-28
TMIRS_060_H07.F	1.87343	0.0266649	2.3661	0.00931974	B86348 probable amp-binding protein [imported] - Arabidopsis thaliana gb|AAF87901.1|	2e-11
TMIRS_154_A07.F	1.90198	0.0624348	2.10056	0.0415958	putative brassinosteroid-insensitive protein 1 [Hordeum vulgare]	6e-86
Contig4349	1.90459	0.0832053	3.89267	0.00836517	DIHYDROPYRIMIDINE DEHYDROGENASE (NADP+) [Brucella melitensis 16M]	4e-29
TMIRS_142_B04.F	1.93204	0.0849647	2.53953	0.0321635	unnamed protein product [Candida glabrata CBS138]	9.3
Contig8766	2.00084	0.00437461	1.01321	0.917789	bZIP transcription factor ATB2 [Glycine max]	6e-04
TMIRS_001_A07.F	2.00254	0.0114221	1.45229	0.0759534	pathogen-induced calmodulin-binding protein [Arabidopsis thaliana]	6e-10
Contig1795	2.00385	0.0485246	-1.13839	0.628466	heavy-metal-associated domain-containing protein / copper chaperone (CCH)-related [Arabidopsis thaliana]	4e-50
Contig3288	2.00429	0.00711147	1.14207	0.387239	mitochondrial substrate carrier family protein [Arabidopsis thaliana]	2e-07
Contig12076	2.00532	0.0198608	-1.42151	0.130525	nuclease [Nicotiana tabacum]	0.008
Contig8124	2.0311	0.022427	-1.08517	0.69798	replication protein A1 [Oryza sativa]	1e-08
GHCOT_5D_E07_T3_26Aug03_055.ab1	2.03295	0.0125743	-1.11117	0.557016	putative phragmoplastin 12 [Oryza sativa (japonica cultivar-group)]	4e-41
Contig3638	2.03807	0.0391886	-1.18828	0.504999	glycine-rich protein [Arabidopsis thaliana]	6e-04
TMIRS_054_B08.F	2.04138	0.00780838	1.10709	0.520007	unnamed protein product [Arabidopsis thaliana] ref|NP_566782.1| expressed protein [Arabidopsis thaliana]	2e-10
Contig9726	2.04139	0.0489604	-2.01382	0.0517077	putative PHD-type zinc finger protein [Arabidopsis thaliana]	3e-76
TMIRS_029_B05.F	2.04264	0.0347591	-1.38864	0.222066	No Hits
Contig17132	2.04541	0.0310898	1.42203	0.18402	expressed protein [Arabidopsis thaliana]	7e-12
Contig2737	2.04949	0.0129011	1.35725	0.142934	myb family transcription factor [Arabidopsis thaliana]	2e-06
Contig17016	2.05115	0.0228764	1.59988	0.0784247	ribosomal protein L20	7.5
Contig3020	2.05193	0.0215383	1.03789	0.85895	putative dynein light chain [Oryza sativa (japonica cultivar-group)]	0.98
Contig15847	2.05336	0.012894	1.77005	0.0274488	trehalose-6-phosphate synthase-like protein [Arabidopsis thaliana]	1e-06
TMIRS_209_C11.F	2.05525	0.012388	-1.69658	0.0337161	OSJNBb0115I21.12 [Oryza sativa (japonica cultivar-group)]	0.14
Contig11947	2.05968	0.0304919	-1.03126	0.89563	At2g46510/F13A10.4 [Arabidopsis thaliana]	7e-43
Contig15594	2.06191	0.00185621	1.09342	0.417583	RING-H2 finger protein RHG1a-like [Oryza sativa (japonica cultivar-group)]	8e-39
Contig18625	2.06362	0.0799978	3.56335	0.0149521	COG0284: Orotidine-5'-phosphate decarboxylase [Clostridium thermocellum ATCC 27405]	0.45
Contig6743	2.06986	0.0412967	-1.71524	0.0926527	splicing factor, arginine/serine-rich 16 isoform L [Mus musculus]	2.9
TMIRS_040_A04.F	2.07215	0.00374468	1.20948	0.188867	putative ascorbate oxidase promoter-binding protein AOBP [Oryza sativa (japonica cultivar-group)]	2e-22
Contig1243	2.07848	0.0145559	1.73832	0.0356227	amino acid permease, putative [Arabidopsis thaliana]	2e-22
Contig11558	2.08069	0.0269757	1.0127	0.955958	hypothetical protein PAM057 [Onion yellows phytoplasma OY-M]	6.4
Contig6521	2.08959	0.00217786	-1.69736	0.00731232	S43476 histone-like DNA-binding protein PF 1	1e-14
BMGSLB10018S_F06_LibSeq2_25Nov02_059.ab1	2.09218	0.0356956	-1.09999	0.70814	putative SNF2 subfamily transcriptional activator	1e-32
RMIRS_032_H10.F	2.09949	0.00929232	-1.82888	0.0186587	BY-2 kinesin-like protein 10 [Nicotiana tabacum]	2e-33
Contig2529	2.1016	0.00755477	-1.05821	0.723291	A84747 hypothetical protein At2g33560 [imported] - Arabidopsis thaliana	2e-15
Contig15784	2.10407	0.018065	1.32915	0.213345	zinc finger POZ domain protein-like [Oryza sativa (japonica cultivar-group)]	4e-36
Contig8515	2.10625	0.00655842	1.28391	0.156584	L-pipecolic acid oxidase [Homo sapiens] ref|NP_057602.2|	4e-58
Contig3217	2.11111	0.011295	-1.40146	0.115123	expressed protein [Arabidopsis thaliana]	8e-04
Contig13248	2.14142	0.007163	-1.00214	0.989329	unknown [Arabidopsis thaliana]	0.029
Contig3174	2.14283	0.014043	1.12639	0.550527	hypothetical protein PMM1599 [Prochlorococcus marinus subsp. pastoris str. CCMP1986]	2e-07
Contig1695	2.1448	0.00878105	1.68776	0.0305521	ZF-HD homeobox protein-like [Solanum tuberosum]	3e-39
TMIRS_036_F06.F	2.15088	0.00242051	1.15768	0.262432	No Hits
Contig13994	2.16455	0.0260861	-1.6636	0.0854344	unknown protein [Arabidopsis thaliana]	4e-12
Contig5936	2.16476	0.0455224	-1.13534	0.661843	Yippee-like protein [Arabidopsis thaliana]	5e-19
Contig17239	2.16753	0.0014959	1.2396	0.0978798	unknown protein [Arabidopsis thaliana]	4.7
HYP7_01-01-21R_G09_InvR_21Apr04_067.ab1	2.16929	0.021868	-1.35715	0.223968	membrane transporter like protein [Arabidopsis thaliana]	3e-56
Contig6472	2.17726	0.0125607	-1.36788	0.157814	hypothetical protein [Oryza sativa (japonica cultivar-group)]	7e-22
Contig3026	2.18504	0.0288379	1.14104	0.603013	putative myosin [Oryza sativa (japonica cultivar-group)]	2e-13
Contig15475	2.19735	0.00725902	-1.30395	0.164234	Hypothetical protein CBG22269 [Caenorhabditis briggsae]	9e-05
SLDOV_01-01-13R_H12_InvR_29Jan04_082.ab1	2.19786	0.014852	-1.09673	0.655828	unknown [Rhodospirillum centenum]	4.2
Contig16047	2.20271	0.0486809	1.83155	0.0982308	hypothetical protein [Arabidopsis thaliana]	3e-19
Contig6644	2.20562	0.0399639	-1.46463	0.221443	putative transcription factor X1 [Triticum monococcum]	5e-61
Contig15592	2.21069	0.0501814	4.73111	0.005571	No Hits
Contig5499	2.21155	0.0406608	-1.0308	0.914751	unknown protein [Oryza sativa (japonica cultivar-group)]	9e-57
Contig2150	2.21725	0.0313172	-1.31283	0.328617	histone H2A-like protein [Arabidopsis thaliana]	3e-40
TMIRS_054_C08.F	2.22124	0.0138397	1.89074	0.0287868	flavonoid 3'-hydroxylase [Petunia x hybrida]	9e-78
Contig6709	2.22246	0.0237742	4.00919	0.00349432	putative cytosolic factor protein [Arabidopsis thaliana] gb|AAK76587.1|	5e-33
Contig6279	2.23015	0.00671876	-1.84113	0.0171984	SELH_HUMAN Selenoprotein H	1e-05
Contig4305	2.233	0.0331094	3.81455	0.00599774	plasma membrane intrinsic protein (SIMIP) [Arabidopsis thaliana]	e-143
Contig3868	2.24852	0.0186872	1.29784	0.28579	plasma membrane intrinsic protein PIP1-1 [Fraxinus excelsior]	e-133
Contig16208	2.25718	0.0199984	1.64366	0.0841213	proline-rich protein [Capsicum annuum]	7e-14
Contig4718	2.25869	0.0256395	-1.32077	0.301944	unknown [Arabidopsis thaliana]	1e-59
Contig9470	2.26117	0.0266871	-1.05471	0.83407	unknown [Arabidopsis thaliana]	3.8
Contig16939	2.26647	0.0255629	-1.22345	0.440484	ORF047 [Bacteriophage X2] ref|YP_240824.1| ORF047 [Bacteriophage X2]	0.084
TMIRS_216_F02.F	2.27626	0.0345577	2.20418	0.0389521	unknown [Arabidopsis thaliana]	7e-22
TMIRS_172_E08.F	2.28642	0.0182866	-1.57351	0.102383	unknown [Acanthamoeba polyphaga mimivirus]	2.3
TMIRS_131_A03.F	2.30188	0.0211838	9.83535	0.000542184	alanine:glyoxylate aminotransferase 2 homolog [Arabidopsis thaliana]	e-102
Contig2254	2.3033	0.0141333	1.20777	0.399777	putative formamidase [Oryza sativa (japonica cultivar-group)]	1e-98
Contig2027	2.30851	0.01207	-1.02673	0.897307	putative peptide transporter protein [Oryza sativa (japonica cultivar-group)]	0.099
Contig2709	2.31476	0.00863954	-1.08398	0.668561	unnamed protein product [Arabidopsis thaliana]	3e-08
TS_1-03-08_G06_LibSeq2_01Dec03_018.ab1	2.32104	0.00428254	1.25853	0.185908	afadin- and alpha-actinin-binding protein ADIP [Mus musculus]	1e-16
R12F_06R_F02_InvR_09Aug04_006.ab1	2.32149	0.00435047	-1.00315	0.983702	putative DNA polymerase epsilon catalytic subunit [Arabidopsis thaliana]	3e-52
R3M_04R_G07_InvR_15Jul04_051.ab1	2.32848	0.0120816	1.56514	0.0820528	phytochrome A [Armoracia rusticana]	2e-59
Contig1440	2.33074	0.0226377	5.70718	0.00175872	photosystem I chain II.D1 precursor - wood tobacco	3e-04
Contig16730	2.33685	0.00521191	1.3016	0.160841	OSJNBa0011L07.15 [Oryza sativa (japonica cultivar-group)]	4e-17
Contig15469	2.3429	0.0212969	3.10244	0.00811905	unknown [Hevea brasiliensis]	1e-07
Contig14340	2.34661	0.0280446	-1.00525	0.984476	transcription factor jumonji (jmjC) domain-containing protein [Arabidopsis thaliana]	1e-62
Contig14466	2.3474	0.00781585	1.65643	0.0431686	P0518C01.8 [Oryza sativa (japonica cultivar-group)]	2e-90
Contig1786	2.34872	0.0204874	-1.20007	0.471435	scute [Musca domestica]	0.58
TS_02-01-14R_A09_InvR_10Feb04_079.ab1	2.36859	0.00511112	-1.16747	0.3743	putative protein kinase p46XlEg22 [Oryza sativa (japonica cultivar-group)]	6e-65
Contig4454	2.37046	0.0657899	-2.75203	0.0420308	histone H1.b - garden pea	3e-10
Contig2689	2.38431	0.00106676	-1.04038	0.719359	hypothetical protein LOC70218 [Mus musculus]	1e-09
Contig15520	2.39218	0.00899782	-1.07008	0.731143	At5g46280 [Arabidopsis thaliana]	3e-13
Contig690	2.39633	0.0171339	1.03348	0.889503	hypothetical protein [Arabidopsis thaliana]	1e-14
Contig5537	2.40073	0.0200662	-1.33629	0.283061	LysM domain-containing receptor-like kinase 3 [Medicago truncatula]	1e-05
TMIRS_228_C11.F	2.40153	0.00505108	1.0356	0.834545	AAA-type ATPase like protein [Arabidopsis thaliana]	2e-34
Contig15386	2.40552	0.0268812	1.37015	0.287599	putative auxin response factor [Oryza sativa (japonica cultivar-group)]	5e-35
Contig5651	2.40713	0.00848043	4.03832	0.00155351	GLP_238_13637_16051 [Giardia lamblia ATCC 50803]	7.7
Contig3713	2.40741	0.0174138	1.29993	0.308032	KNAT3 homeodomain protein [Arabidopsis thaliana]	4e-50
HYP7_01-01-26R_C06_InvR_23Apr04_044.ab1	2.41316	0.0210226	1.61566	0.114879	putative ethylene receptor [Gossypium barbadense]	1e-25
Contig17996	2.41355	0.0136747	-1.21008	0.414584	PWWP domain-containing protein [Arabidopsis thaliana]	0.98
Contig9737	2.43591	0.00653702	1.3788	0.134148	putative acetone-cyanohydrin lyase [Arabidopsis thaliana]	1e-53
Contig17121	2.4504	0.0212254	1.61088	0.121969	expressed protein [Arabidopsis thaliana] gb|AAY25425.1| At3g19990 [Arabidopsis thaliana]	2e-48
Contig11923	2.45068	0.00268366	1.03253	0.824437	unnamed protein product [Debaryomyces hansenii CBS767	4e-28
SLDOV_01-01-05R_G08_InvR_27Jan04_052.ab1	2.45188	0.00649512	1.87843	0.0216064	cytochrome P450 [Oryza sativa (japonica cultivar-group)]	7e-25
Contig6460	2.45303	0.0157407	1.13943	0.589272	J8 [Arabidopsis thaliana]	8e-35
Contig16007	2.45309	0.014267	2.40396	0.015401	At1g60590/F8A5_12 [Arabidopsis thaliana] gb|AAL31197.1| At1g60590/F8A5_12 [Arabidopsis thaliana]	5e-29
Contig3570	2.45874	0.0378257	-1.73003	0.136141	unnamed protein product [Arabidopsis thaliana]	4e-13
Contig14836	2.47326	0.000300691	-1.41797	0.0105829	histone H2A [Euphorbia esula] sp|Q9M531|H2A_EUPES Histone H2A	3e-31
TMIRS_241_B10.F	2.48391	0.00106435	1.02471	0.831362	putative ABC transporter [Arabidopsis thaliana]	9e-70
SLDOV_01-01-08R_G03_InvR_27Jan04_019.ab1	2.48667	0.0105778	1.51267	0.108685	putative C3HC4-type RING zinc finger protein [Hevea brasiliensis]	7e-06
Contig15433	2.50686	0.00457314	2.1221	0.00933047	unknown [Arabidopsis thaliana]	2e-07
TS_02-01-11R_C11_InvR_10Feb04_091.ab1	2.51038	0.000805142	-1.19376	0.154464	T06583 protein kinase MEK1 - tomato	5e-10
R3F_03R_B06_InvR_13Sep04_046.ab1	2.5123	0.00570988	1.50902	0.0735642	putative DNA-binding protein [Solanum demissum]	6e-24
Contig15577	2.51299	0.0014542	1.29206	0.0957757	hypothetical protein DDB0187557 [Dictyostelium discoideum]	4.4
R12F_06R_E08_InvR_09Aug04_056.ab1	2.52142	0.00581446	-1.27689	0.228954	hypothetical protein BCE2598 [Bacillus cereus ATCC 10987]	8.7
Contig14634	2.52466	0.0128013	-1.3881	0.203821	farnesylated protein ATFP6-like protein [Arabidopsis thaliana]	2e-60
Contig2755	2.5301	0.0152572	-1.40632	0.209471	unknown protein [Oryza sativa (japonica cultivar-group)]	3e-22
WTOV_01-01-01R_C10_InvR_21Jan04_076.ab1	2.53414	0.0010767	1.04578	0.705145	putative Spo76 protein [Oryza sativa (japonica cultivar-group)]	3e-08
Contig5884	2.5459	0.0425406	3.39225	0.0184865	chalcone synthase [Vitis vinifera]	0.0
R3F_23R_H06_InvR_13Sep04_034.ab1	2.5467	0.0102035	1.23714	0.35623	CNGC2 [Gossypium hirsutum]	e-127
TMIRS_228_F07.F	2.55254	0.0104802	1.09157	0.692918	SNF7 family protein [Arabidopsis thaliana]	7e-33
Contig4145	2.5563	0.0117688	1.13725	0.579761	Hypothetical protein [Oryza sativa]	2e-40
TS_1-03-01_H11_LibSeq2_25Nov03_081.ab1	2.55646	0.00397396	1.02611	0.877879	putative CDPK-related protein kinase [Oryza sativa (japonica cultivar-group)]	1.7
Contig2118	2.56136	0.00808503	1.06749	0.751124	hypothetical protein [Arabidopsis thaliana]	1e-19
Contig15412	2.56993	0.0473249	1.74456	0.170484	ethylene receptor CS-ETR2 [Cucumis sativus]	1e-46
Contig13801	2.57074	0.0195744	1.01732	0.94859	protein kinase SPK-2 [Arabidopsis thaliana]	7e-17
Contig7886	2.58207	0.0121938	2.41076	0.0157125	MYB-like transcription factor DVL1 [Antirrhinum majus]	2e-25
Contig18526	2.59114	0.0237713	1.05847	0.842494	F14N23.31 [Arabidopsis thaliana]	4e-21
Contig8453	2.60941	0.00292462	1.10125	0.550244	putative hypersensitive reaction and pathogenicity protein [Oryza sativa (japonica cultivar-group)]	4.0
Contig1898	2.6172	0.0147553	2.84063	0.0111787	cytokinin receptor CRE1a [Arabidopsis thaliana]	3e-20
Contig3858	2.6213	0.0234278	1.407	0.274845	unknown protein [Arabidopsis thaliana]	2e-68
TMIRS_221_A08.F	2.63864	0.000353702	-1.0302	0.747171	hypothetical protein DDB0203942 [Dictyostelium discoideum]	0.69
Contig17028	2.64405	0.00767825	-1.18281	0.439593	putative peroxidase [Oryza sativa (japonica cultivar-group)]	7e-40
5F_01-01-17R_G12_InvR_29Mar04_084.ab1	2.64477	0.0333236	-1.35874	0.372008	expressed protein [Arabidopsis thaliana]	1e-14
Contig1655	2.64574	0.015513	-1.02147	0.933843	flocculin-like protein [Candida albicans SC5314]	0.23
Contig404	2.64609	0.00573075	-1.50567	0.0860353	potassium-transporting ATPase, B subunit [Pseudomonas syringae pv. tomato str. DC3000] ]	0.29
Contig1582	2.65099	0.0144214	1.1723	0.537015	glucosyltransferase-12 [Vigna angularis]	0.005
Contig15583	2.65453	0.000682662	-1.53376	0.0140746	glutamic acid-rich protein [Arabidopsis thaliana]	2e-08
Contig3150	2.65468	0.0141888	-1.13266	0.623991	hypothetical protein SPBC215.13 [Schizosaccharomyces pombe 972h-]	0.010
Contig5252	2.6641	0.00567217	1.2426	0.296977	putative bZIP transcription factor [Arabidopsis thaliana]	4e-23
Contig3527	2.67139	0.0111257	1.00774	0.973749	CYCB1-1 protein [Petunia x hybrida]	8e-32
Contig14085	2.67467	0.00193233	3.69554	0.000653339	P70 protein [Nicotiana tabacum]	3e-38
Contig5129	2.70581	0.0293749	2.29524	0.0502674	Aux/IAA protein [Lycopersicon esculentum]	e-108
Contig7270	2.74877	0.0253322	-1.62513	0.169916	PHD finger transcription factor, putative [Arabidopsis thaliana]	4e-12
Contig17085	2.7658	0.0566845	2.93439	0.048345	indoleacetic acid-inducible protein IAA7 [Arabidopsis thaliana]	1e-31
1FIMb_01-01-25_G03_InvR_07Oct04_019.ab1	2.78095	0.0156324	1.15915	0.591158	Acetyl-CoA acetyltransferase	2.1
TS_02-01-03R_B11_InvR_09Feb04_093.ab1	2.78366	0.00141612	-1.24271	0.170606	unnamed protein product [Arabidopsis thaliana]	4e-12
Contig15040	2.78502	0.00131714	-1.15365	0.326228	unnamed protein product [Arabidopsis thaliana]	5e-09
Contig13909	2.80012	0.00887757	1.6371	0.0847158	hypothetical protein [Oryza sativa (japonica cultivar-group)]	7e-17
Contig2211	2.80957	0.00692269	1.36705	0.196702	unknown [Arabidopsis thaliana]	0.010
TSMB_1-05-04_E09_LibSeq2_29Dec03_071.ab1	2.81278	0.0307665	1.35721	0.38875	hypothetical protein, conserved [Trypanosoma brucei]	3.9
Contig14187	2.8298	0.0389505	1.28575	0.505266	hypothetical protein SpyoM01000392 [Streptococcus pyogenes M49 591]	2.7
Contig8090	2.83943	0.00430937	1.13164	0.527582	thiamin biosynthesis protein thi1 - sweet orange	e-154
Contig8963	2.84108	0.00109463	2.0812	0.00412209	hypothetical protein [Oryza sativa (japonica cultivar-group)]	6e-32
TMIRS_064_E08.F	2.84447	0.0103716	-1.21686	0.440548	unnamed protein product [Arabidopsis thaliana]	1e-31
HYP3_01-01-29R_D06_InvR_29Apr04_042.ab1	2.85731	0.00307446	1.63594	0.0400623	4-coumarate CoA ligase isoform 4 [Arabidopsis thaliana]	9e-41
Contig13908	2.86913	0.00702922	1.09079	0.696251	No Hits
Contig5358	2.87432	0.0055238	1.48833	0.109585	cinnamyl-alcohol dehydrogenase ELI3-1 [Arabidopsis thaliana]	e-114
Contig17607	2.89187	0.0044147	1.2943	0.232105	cryptochrome 2 apoprotein [Sorghum bicolor]	4e-10
Contig9549	2.89614	0.0144314	-1.55599	0.160683	NADH dehydrogenase subunit 5 [Opisthoproctus soleatus]	0.78
Contig16495	2.9404	0.0199081	-1.15323	0.645927	F-box protein-like [Oryza sativa (japonica cultivar-group)]	1e-25
Contig5568	2.94646	0.0290389	3.91553	0.0135932	phosphatidylinositol 3- and 4-kinase family protein [Arabidopsis thaliana]	1e-23
Contig17052	2.94669	0.00011241	1.07774	0.354876	adenine phosphoribosyltransferase form 2 [Oryza sativa (indica cultivar-group)]	6e-73
Contig2109	2.96914	0.00140837	1.02916	0.845487	Expressed protein [Arabidopsis thaliana]	0.006
Contig1368	2.97351	0.00409989	1.09671	0.642839	PREDICTED: similar to LanC lantibiotic synthetase component C-like 2;	7e-43
HYP3_01-01-21R_F07_InvR_29Apr04_053.ab1	2.97893	0.00197218	-1.0218	0.893753	putative protein [Arabidopsis thaliana]	7e-29
Contig16315	2.97894	0.00866484	-1.30783	0.303572	hypothetical protein [Arabidopsis thaliana]	0.001
Contig11960	3.02583	0.00294089	1.07557	0.692238	ovate family protein-like [Oryza sativa (japonica cultivar-group)]	2e-10
Contig6805	3.03524	0.0220107	-1.00032	0.999204	light repressed protein A [Thermosynechococcus elongatus BP-1]	1e-26
Contig17541	3.04331	0.00544192	-1.27791	0.294697	seed specific protein Bn15D14A [Brassica napus]	4e-06
Contig16160	3.04677	0.000778612	-1.04914	0.712516	high mobility group protein [Cucumis sativus]	3e-35
Contig2047	3.07502	0.00577654	2.15866	0.0211297	beta-D-xylosidase [Prunus persica] sp|P83344|XYNB_PRUPE Putative beta-D-xylosidase (PpAz152)	0.0
TMIRS_150_E03.F	3.0939	0.000496114	2.49304	0.0011232	serine/threonine protein kinase-like protein [Oryza sativa (japonica cultivar-group)]	1e-04
Contig3515	3.0969	0.0124874	1.59306	0.15005	putative cytochrome P450 [Arabidopsis thaliana]	3e-55
SLDOV_01-01-17R_E02_InvR_11Feb04_008.ab1	3.10028	0.0338739	1.2144	0.615265	MdMADS8 [Malus x domestica]	6e-53
Contig14914	3.12438	0.00216702	-1.22076	0.286282	P0414E03.8 [Oryza sativa (japonica cultivar-group)]	2e-11
Contig17605	3.14044	0.00408007	1.43537	0.134918	osmotin-like protein [Lycopersicon esculentum]	e-111
Contig5046	3.14624	0.00200227	1.23252	0.261	unnamed protein product [Arabidopsis thaliana]	4e-04
Contig2815	3.16805	0.00284559	1.07707	0.6959	putative protein [Arabidopsis thaliana]	5e-51
Contig3850	3.16826	0.00366362	1.24664	0.308646	proline-rich protein	1e-07
Contig2271	3.16871	0.0123356	1.37801	0.294895	Dof-type zinc finger domain-containing protein [Arabidopsis thaliana]	1e-31
Contig17129	3.18183	0.0333145	-1.00977	0.979934	hypothetical protein UM00139.1 [Ustilago maydis 521]	4e-27
Contig14097	3.19677	0.00879979	1.05824	0.827443	unnamed protein product [Tetraodon nigroviridis]	5.1
Contig4324	3.22458	0.0388188	-1.16185	0.717718	No Hits
Contig15160	3.23333	0.00806647	-1.24465	0.412842	H4_OLILU Histone H4	9e-39
Contig16256	3.24434	0.00144736	1.76701	0.019437	CTR1-like protein kinase	2e-31
Contig14779	3.24476	0.00552624	1.13102	0.599458	aspartate-glutamate racemase family [Arabidopsis thaliana]	6e-40
Contig2694	3.24688	0.00282321	1.84427	0.0272875	hypothetical protein MG11015.4 [Magnaporthe grisea 70-15]	0.016
Contig16180	3.25207	0.0196023	4.28837	0.0096294	1910332A Cys endopeptidase	6e-84
Contig13852	3.25284	0.0155568	-1.84357	0.104	AT5g55180/MCO15_13 [Arabidopsis thaliana]	2e-46
Contig6407	3.28352	0.011231	1.05091	0.861544	glutamic acid-rich protein cNBL1700 [Trichinella spiralis]	1e-07
TSnorm_01-01-10R_B01_InvR_25Feb04_013.ab1	3.2872	0.00472364	1.89221	0.0381334	leucine-rich repeat family protein / protein kinase family protein [Arabidopsis thaliana]	2e-07
Contig6243	3.29119	0.00782112	2.8171	0.0127027	hypothetical protein PF11_0309 [Plasmodium falciparum 3D7]	6.0
Contig4036	3.33562	0.0143269	-1.6688	0.152905	histone H2A [Euphorbia esula] sp|Q9M531|H2A_EUPES Histone H2A	3e-36
Contig5626	3.37199	0.00304925	3.10046	0.00396877	OSJNBb0079B02.3 [Oryza sativa (japonica cultivar-group)]	e-147
Contig3433	3.37442	0.00687395	1.4372	0.201326	raffinose synthase family protein / seed imbibition protein, putative	0.0
Contig1796	3.4073	0.00212902	1.62929	0.0483618	unknown [Arabidopsis thaliana]	e-120
Contig14256	3.41341	0.0161159	-1.30499	0.4346	somatic embryogenesis receptor-like kinase 1 [Zea mays] emb|CAC37638.1| SERK1 protein [Zea mays]	5e-07
SLDOV_01-01-22R_E05_InvR_11Feb04_039.ab1	3.42762	0.00174605	1.05199	0.774911	kinesin motor protein-related [Arabidopsis thaliana]	8e-12
Contig13721	3.43282	0.0211527	-1.25784	0.531002	methyl-CpG-binding domain-containing protein [Arabidopsis thaliana]	5e-36
Contig4830	3.43848	0.0053989	1.38097	0.225349	SOS2-like protein kinase [Glycine max]	8e-74
Contig5962	3.46366	0.0110964	-1.23205	0.49474	MYB-related protein [Arabidopsis thaliana]	1e-43
Contig1547	3.58739	0.00441067	1.21987	0.418306	ripening-related protein-like [Oryza sativa (japonica cultivar-group)]	3e-92
Contig6456	3.59232	0.012045	1.72342	0.136944	F12A21.14 [Arabidopsis thaliana]	5e-36
Contig8502	3.59312	0.0113157	2.09141	0.0624701	unknown protein [Oryza sativa (japonica cultivar-group)]	5e-61
Contig16792	3.59799	0.0033897	3.38599	0.00405199	putative lipid transfer protein [Helianthus annuus]	6e-12
Contig4287	3.61265	0.00744516	1.53732	0.168864	granule-bound starch synthase Ib precursor [Phaseolus vulgaris]	9e-99
HYP3_01-01-08R_A06_InvR_21Apr04_048.ab1	3.63274	0.00503387	-1.12344	0.640685	Zwille protein [Arabidopsis thaliana] pir||T52134 Zwille protein [imported] - Arabidopsis thaliana	7.7
Contig4122	3.6477	0.0124077	1.63718	0.174861	unnamed protein product [Solanum tuberosum]	e-100
Contig16781	3.69084	0.0111826	2.70372	0.0274015	putative gamma-aminobutyrate transaminase subunit precursor isozyme 3	5e-59
Contig15802	3.71423	0.00377741	1.00277	0.990445	No Hits
Contig5112	3.73199	0.00692934	1.2725	0.402602	UDP-glucose glucosyltransferase [Fragaria x ananassa]	7e-46
Contig5634	3.73773	0.000322467	-1.03004	0.808434	tropomyosin-related [Arabidopsis thaliana]	2e-13
Contig14236	3.75067	0.000455088	1.38276	0.0607713	hypothetical protein [Oryza sativa (japonica cultivar-group)]	9e-10
Contig5752	3.75698	0.00429709	-1.17094	0.524874	PREDICTED: similar to sea star regeneration-associated protease SRAP, partial [Apis mellifera]	6.4
Contig2472	3.78636	0.00219647	1.29971	0.240408	phytochrome-associated protein 1 [Arabidopsis thaliana]	1e-46
Contig17290	3.83075	0.00812975	1.35589	0.330211	expressed protein [Arabidopsis thaliana]	5e-44
Contig4870	3.88688	0.00222794	1.19175	0.418728	intracellular protein transport protein USO1-related [Arabidopsis thaliana]	3e-33
Contig15290	3.90494	0.00388116	3.30722	0.00621735	purple acid phosphatase 1 [Solanum tuberosum]	9e-47
Contig13906	3.99719	0.00161767	-1.04026	0.839446	unknown protein [Oryza sativa (japonica cultivar-group)]	2e-12
SLDOV_01-01-05R_D03_InvR_27Jan04_025.ab1	4.00357	0.00325551	1.14648	0.568684	putative MADS-domain transcription factor [Arabidopsis thaliana]	1e-06
Contig16307	4.03283	0.000418432	1.1776	0.274578	unknown [Arabidopsis thaliana]	1e-23
Contig17309	4.03435	0.00664388	6.0291	0.00263821	unknown [Arabidopsis thaliana]	8e-19
Contig17370	4.05671	0.00149515	3.07577	0.00340876	unknown protein [Arabidopsis thaliana]	1e-11
TMIRS_109_A06.F	4.05798	0.00217862	4.96234	0.0013122	Saposin B (Sphingolipid activator protein 1) (SAP-1)	1e-09
Contig15578	4.10244	0.00267383	-1.02413	0.916118	putative cellulose synthase [Arabidopsis thaliana]	7e-30
TMIRS_068_F03.F	4.11277	0.00172854	-1.99022	0.0221787	ABC transporter, permease protein [Pseudomonas syringae pv. tomato str. DC3000]]	1.4
Contig4544	4.19017	0.00704953	1.23655	0.49293	hyuC-like protein [Arabidopsis thaliana]	6e-84
WTOV_01-01-17R_D09_InvR_12Feb04_073.ab1	4.20751	0.0010587	1.9968	0.015065	homeobox protein [Arabidopsis thaliana]	2e-09
TMIRS_066_E01.F	4.24917	0.0067338	3.11372	0.0155392	unknown [Arabidopsis thaliana]	2e-35
Contig4161	4.30531	0.00595135	1.41695	0.271894	putative phi-1-like phosphate-induced protein [Arabidopsis thaliana]	2e-92
Contig2425	4.37917	0.0074794	2.51561	0.0353714	starch branching enzyme I [Triticum aestivum] gb|AAG27621.1|	e-131
Contig13023	4.41997	0.0207845	2.07778	0.142532	NAC domain protein NAM [Arabidopsis thaliana] ref|NP_175696.1|	1e-69
Contig15281	4.41999	0.00632697	1.19616	0.561758	aux/IAA protein [Populus tremula x Populus tremuloides]	3e-75
TMIRS_036_B03.F	4.43181	0.00108247	-1.03826	0.841986	contains similarity to HMG (high mobility group) box	0.002
Contig11442	4.46253	0.0485146	11.9274	0.0096589	kanamycin resistance	e-150
R3F_26R_C08_InvR_14Sep04_060.ab1	4.57388	0.000637475	1.07365	0.6744	C71DB_LOTJA Cytochrome P450 71D11 gb|AAB69644.1| putative cytochrome P450 [Lotus japonicus]	1e-07
Contig14561	4.59931	0.000241502	-1.09774	0.49006	myb family transcription factor [Arabidopsis thaliana]	6e-21
Contig2627	4.66319	0.00284301	1.16531	0.551879	hypothetical protein Chro.30489 [Cryptosporidium hominis]	0.29
Contig3934	4.66685	0.0051752	-1.16664	0.608638	copper-binding protein-related [Arabidopsis thaliana]	1e-34
TS_1-03-08_F09_LibSeq2_01Dec03_035.ab1	4.7312	0.00041841	1.664	0.0241148	antigen 332, putative [Plasmodium falciparum 3D7]	2.7
Contig659	4.85194	0.000922384	1.76706	0.0338619	COG0631: Serine/threonine protein phosphatase [Trichodesmium erythraeum IMS101]	0.016
Contig13765	4.87179	0.00260487	1.77819	0.0720017	At4g33550 [Arabidopsis thaliana] gb|AAS76206.1| At4g33550 [Arabidopsis thaliana]	4e-16
Contig13847	4.89129	0.000167779	-1.97218	0.00430971	H3_WHEAT Histone H3 sp|P68427|H3_PEA Histone H3	1e-41
Contig579	4.91272	0.0146169	2.06377	0.13404	unknown protein [Oryza sativa (japonica cultivar-group)]	4e-18
Contig5691	5.02105	0.00238551	1.29249	0.337709	putative MYST1 [Oryza sativa (japonica cultivar-group)] dbj|BAD10227.1|	e-114
Contig3375	5.03687	0.00449463	1.51685	0.211614	KNAT3 homeodomain protein [Arabidopsis thaliana]	5e-39
Contig1921	5.0569	0.00420923	1.07922	0.796163	ATFP3 [Arabidopsis thaliana]	0.002
Contig1085	5.14941	0.00277765	1.32405	0.323439	unknown protein [Oryza sativa (japonica cultivar-group)]	2e-05
Contig2336	5.18578	0.000623423	-1.44578	0.0946894	auxin response factor 5 [Arabidopsis thaliana]	8e-36
SLDOV_01-01-01R_F11_InvR_27Jan04_085.ab1	5.37224	0.000859346	5.23678	0.000911359	putative 2-nitropropane dioxygenase [Arabidopsis thaliana]	1e-49
TMIRS_008_B07.F	5.49406	0.00583484	-1.77979	0.143753	unnamed protein product [Arabidopsis thaliana]	2e-29
Contig4487	5.67642	0.00360582	-1.29347	0.415557	auxin-responsive protein IAA1; MjAux/IAA1 [Mirabilis jalapa]	2e-65
Contig13796	5.73368	0.00579517	3.31352	0.0210926	serine carboxypeptidase 1 precursor-like protein [Arabidopsis thaliana]	2e-66
Contig5410	5.78218	0.00633497	2.06693	0.0959574	imbibition protein homolog [Arabidopsis thaliana]	e-167
TMIRS_010_H04.F	5.78472	0.00268153	-1.36923	0.300755	phytochrome-associated protein PAP2 [Arabidopsis thaliana]	2e-35
Contig10289	6.47079	0.00748222	3.37288	0.0311858	peroxidase pir||T10790 peroxidase (EC 1.11.1.7) - upland cotton	7e-13
Contig6403	6.72549	0.004853	6.317	0.00547635	auxin-repressed protein sp|Q05349|12KD_FRAAN AUXIN-REPRESSED 12.5 KD PROTEIN	7e-32
SLDOV_01-01-17R_C04_InvR_11Feb04_028.ab1	7.14292	0.00809863	1.24775	0.61123	unnamed protein product [Arabidopsis thaliana]	1e-25
Contig14572	7.33863	0.00160881	2.51927	0.0243875	copper chaperone (CCH)-related [Arabidopsis thaliana]	1e-06
R10M_16R_A07_InvR_02Aug04_063.ab1	7.39372	0.00166279	1.02325	0.935197	Primosomal protein N' (replication factor Y) - superfamily II helicase [Trichodesmium erythraeum IMS101]	0.20
Contig17288	7.54236	0.00016822	-1.5049	0.0510943	topoisomerase II [Pisum sativum]	6e-12
Contig18656	8.62276	0.000401116	2.8684	0.00594471	hypothetical protein [Arabidopsis thaliana]	1e-08
Contig16719	10.4683	0.00502261	3.61795	0.0376108	gamma interferon responsive lysosomal thiol reductase family protein / GILT family protein [Arabidopsis thaliana]	6e-33
Contig6466	-1.66065	0.0296725	1.4106	0.0881762	GHTTG1 [Gossypium hirsutum]	6e-66
HYP3_01-01-32R_B10	-1.57053	0.082882	1.05566	0.796187	WD-repeat protein GhTTG1 [Gossypium hirsutum]	e-159
Contig17149	-1.14133	0.350563	-1.18741	0.241967	CAPRICE/TRIPTYCHON) [Arabidopsis thaliana]	2e-25
Contig16590	1.74814	0.0385967	-1.033	0.868528	CAPRICE/TRIPTYCHON [Arabidopsis thaliana]	1e-09
Expression ratios of the indicated gene (Gene description) in 1 dpa fiber compared to intact ovules (ovules) or 10 dpa fiber (fiber). The negative reciprocal is reported if expression in 1 dpa fiber was lower therefore negative numbers always indicate higher expression in the 1 dpa fiber. Probt indicates the confidence in the expression. The highest probablity (Expect) annotation from GenBank (Ge…
